# Supplementary material for: Ketogenic diets slow melanoma growth in vivo regardless of tumor genetics and metabolic plasticity
Source: Cancer Metab. 2022 Jul 18;10:12. doi: 10.1186/s40170-022-00288-7 (PMC9290281; doi:10.1186/s40170-022-00288-7)
Supplement: Supplementary file 2 — Additional file 2: Table S1. Composition of control and ketogenic diets. Table S2. Metabolites quantified in plasma of melanoma-bearing mice treated with control or ketogenic diets. Related to Fig. 3. Table S3. One-way ANOVA results from control vs. ketogenic diet group comparisons of metabolites quantified in plasma of melanoma-bearing mice. Related to Fig. 3. Table S4. Overview and filtering result of significantly up- and down-regulated metabolites in plasma of melanoma-bearing mice treated with control and ketogenic diets. Related to Fig. 3. Table S5. Metabolic pathway analysis (MetPA) results from control vs. ketogenic diet group comparisons of metabolites quantified in plasma of melanoma-bearing mice. Related to Fig. 3. Table S6. Correlation analysis results for plasma metabolites with the pattern 1-2-1-1 in non-tumor mice versus melanoma-bearing mice treated with control or ketogenic diets. Related to Fig. 4. Table S7. Polar metabolites quantified in xenograft tissues of melanoma-bearing mice treated with control or ketogenic diets. Related to Fig. 5. Table S8. One-way ANOVA results from control vs. ketogenic diet group comparisons of polar metabolites quantified in xenograft tissues of melanoma-bearing mice. Related to Fig. 5. Table S9. Overview and filtering result of significantly up- and down-regulated polar metabolites in plasma of melanoma-bearing mice treated with control and ketogenic diets. Related to Fig. 5. Table S10. Metabolic pathway analysis (MetPA) results from control vs. ketogenic diet group comparisons of polar metabolites quantified in xenograft tissues of melanoma-bearing mice. Related to Fig. 5. Table S11. Lipids and lipid-like metabolites quantified in plasma of melanoma-bearing mice treated with control or ketogenic diets. Related to Fig. 6. Table S12. One-way ANOVA results from control vs. ketogenic diet group comparisons of lipids and lipid-like metabolites quantified in plasma of melanoma-bearing mice. Related to Fig. 6. Table S13. O [file 40170_2022_288_MOESM2_ESM.xlsx]

## Sheet: TableS1_diet composition
Table S1: Composition of control and ketogenic diets.
	Unit/kg	CTRL	LCT	LCT-MCT
Ratio of fat:carbohydrates+protein		0.1:1	8.2:1	8.2:1
Crude Protein (Casein)	%	16.1	8.1	8.1
Long-chain TGa	%	7.1	74.6	49.6
C8 medium-chain TGb	%	0	0	15
C10 medium-chain TGb	%	0	0	10
Sucrose	%	6	1	1
Starch	%	51.2	0	0
Crude fiber	%	10	9.9	9.9
Crude ash	%	4.4	4.4	4.4
Lysine	%	1.33	0.66	0.66
Methionine	%	0.57	0.35	0.35
Cystine	%	0.27	0.23	0.23
Threonine	%	0.71	0.35	0.35
Tryptophan	%	0.21	0.1	0.1
Arginine	%	0.63	0.31	0.31
Histidine	%	0.48	0.24	0.24
Valine	%	1.12	0.55	0.55
Isoleucine	%	0.91	0.45	0.45
Leucine	%	1.59	0.79	0.79
Phenylalanine	%	0.83	0.41	0.41
Tyrosine	%	0.85	0.42	0.42
Glycine	%	0.32	0.16	0.16
Glutamic acid	%	3.62	1.79	1.79
Aspartic acid	%	1.19	0.59	0.59
Proline	%	1.84	0.91	0.91
Serine	%	0.96	0.48	0.48
Alanine	%	0.48	0.24	0.24
Vitamin A	IU	15	15	15
Vitamin D3 [IU/IE]	IU	1.5	1.5	1.5
Vitamin E [mg]	mg	150	150	150
Vitamin K3 [mg]	mg	20	20	20
Vitamin C [mg]	mg	30	30	30
Energy	MJ	15.1	29.7	29.7
Protein	kcal%	18	~4.5	~4.5
Fat	kcal%	18	~94.6	~94.6
CHO	kcal%	64	~0.9	~0.9
C8: 8-carbon medium-chain triglyceride C10: 10-carbon medium-chain triglyceride CTRL: control diet LCT: long-chain triglyceride based ketogenic diet LCT-MCT: long-chain triglyceride based ketogenic diet supplemented with C8 and C10 medium-chain triglycerides TG: triglyceride aLong-chain triglyceride composition: 11.7% butter fat and 88.3% pork lard bC8 and C10 medium-chain triglyceride compositio…

## Sheet: TableS2_quantified plasma met.
Table S2: Metabolites quantified in plasma of melanoma-bearing mice treated with control or ketogenic diets. Related to Figure 3.
Metabolite concentrations are shown in µM, except glucose [mg/dl] and BHB [mM].
		Sugars	Ketone bodies	Amino Acid Related	Alkaloids	Amino Acids	Amino Acids	Amino Acids	Amino Acids	Amino Acids	Amino Acids	Amino Acids	Amino Acids	Amino Acids	Amino Acids	Amino Acids	Amino Acids	Amino Acids	Amino Acids	Amino Acids	Amino Acids	Amino Acids	Amino Acids	Amino Acids	Amino Acids	Amino Acid Related	Amino Acid Related	Amino Acid Related	Amino Acid Related	Amino Acid Related	Amino Acid Related	Amino Acid Related	Amino Acid Related	Amino Acid Related	Amino Acid Related	Amino Acid Related	Amino Acid Related	Amino Acid Related	Amino Acid Related	Amino Acid Related	Amino Acid Related	Amino Acid Related	Amino Acid Related	Amino Acid Related	Amino Acid Related	Amino Acid Related	Amino Acid Related	Amino Acid Related	Bile Acids
		Glucose	beta-Hydroxybutyrate	Taurine	Trigonelline	Alanine	Arginine	Asparagine	Aspartate	Cysteine	Glutamine	Glutamate	Glycine	Histidine	Isoleucine	Leucine	Lysine	Methionine	Phenylalanine	Proline	Serine	Threonine	Tryptophan	Tyrosine	Valine	1-Methylhistidine	3-Methylhistidine	5-Aminovaleric acid	alpha-Aminobutyric acid	Asymmetric dimethylarginine	alpha-Aminoadipic acid	Anserine	beta-Aminobutyric acid	Betaine	Carnosine	Citrulline	Creatinine	Cystine	Homoarginine	Homocysteine	Kynurenine	Methionine sulfoxide	Ornithine	Phenylacetylglycine	Proline Betaine	Sarcosine	Symmetric dimethylarginine	trans-4-Hydroxyproline	Cholic acid
Sample Identification	Sample Description	Glucose	BHB	Taurine	Trigonelline	Ala	Arg	Asn	Asp	Cys	Gln	Glu	Gly	His	Ile	Leu	Lys	Met	Phe	Pro	Ser	Thr	Trp	Tyr	Val	1-Met-His	3-Met-His	5-AVA	AABA	ADMA	alpha-AAA	Anserine	BABA	Betaine	Carnosine	Cit	Creatinine	Cystine	HArg	HCys	Kynurenine	Met-SO	Orn	PAG	ProBetaine	Sarcosine	SDMA	t4-OH-Pro	CA
plasma # 227	A375 CTRL	169	0.4	619.544	0.231	712.944	201.135	44.641	16.554	47.422	920.991	63.5	294.606	85.597	147.789	242.115	474.927	58.475	137.119	106.102	127.925	186.907	106.746	75.952	337.868	5.499	1.831	0.675	8.099	2.1	15.863	0.342	0.085	24.713	0.375	153.874	20.047	19.745	1.105	5.805	1.252	1.099	108.793	1.385	0.364	1.342	0.652	20.014	0.015
plasma # 228	A375 CTRL	184.4	0.5	372.642	0.088	502.056	151.676	39.485	24.465	28.627	681.91	52.936	302.855	65.298	102.316	149.075	397.883	65.72	90.708	90.834	159.623	185.814	132.01	111.203	226.868	3.206	1.352	1.392	8.266	1.623	11.898	0.244	0.062	35.396	0.233	104.937	12.294	8.965	0.737	3.12	0.716	1.23	62.099	0.822	0.222	1.894	0.43	22.615	0.007
plasma # 229	A375 CTRL	179	0.4	557.659	0.129	567.959	139.586	40.491	9.639	41.253	778.485	45.391	288.714	72.966	90.758	137.445	369.388	45.763	94.799	83.532	115.472	149.744	86.148	56.158	191.816	4.504	1.646	0.761	6.505	1.74	14.58	0.422	0.105	29.604	0.38	102.036	17.611	14.355	0.585	4.398	1.388	0.921	71.892	0.683	0.323	1.18	0.589	18.996	0.008
plasma # 230	A375 CTRL	184	0.5	671.219	0.233	637.456	174.757	43.383	14.518	42.506	979.878	48.409	293.427	95.86	127.895	191.366	444.321	64.068	88.874	96.809	142.642	194.558	104.584	62.385	274.579	4.007	1.461	0.561	8.785	2.227	13.881	0.196	0.078	22.911	0.325	155.135	14.731	19.234	0.913	6.003	1.315	1.099	83.715	0.898	0.254	1.026	0.61	21.597	0.006
plasma # 231	A375 CTRL	162	0.6	743.182	0.123	584.734	143.982	44.012	19.777	37.012	776.129	53.052	275.751	74.545	104.211	161.762	427.434	59.746	77.87	95.702	135.849	153.023	117.215	80.178	240.5	5.057	1.624	0.588	7.561	1.803	11.594	0.214	0.173	46.465	0.352	109.351	13.18	24.113	0.96	3.992	1.221	0.852	66.757	0.544	0.347	1.396	0.597	31.208	0.007
plasma # 232	A375 CTRL	158.8	0.3	386.791	0.189	511.642	135.189	32.192	14.166	37.205	719.598	52.82	236.863	68.455	109.895	162.819	341.948	56.568	78.011	86.077	98.377	123.512	134.286	75.285	202.526	2.819	1.016	1.006	4.17	1.485	15.164	0.22	0.031	26.257	0.302	95.982	13.513	14.638	1.074	4.646	1.117	0.978	70.22	0.596	0.245	1.191	0.377	18.092	0.019
plasma # 233	A375 CTRL	169.4	0.3	807.118	0.159	637.456	173.658	55.832	32.815	43.952	822.061	82.423	339.386	88.304	195.158	275.947	469.65	52.119	152.355	102.672	134.717	182.535	120.63	112.315	355.395	5.513	2.038	0.63	8.117	2.227	16.68	0.384	0.147	42.604	0.455	132.432	15.839	19.801	0.758	5.062	1.513	0.978	165.996	0.451	0.35	5.911	0.666	18.205	0.012
plasma # 234	A375 CTRL	136.5	0.4	433.883	0.111	524.822	145.081	36.09	14.503	46.169	842.083	50.963	263.967	73.869	132.632	193.48	390.496	57.458	91.131	82.315	123.396	157.395	121.768	65.721	221.026	4.449	1.406	0.428	8.618	1.782	11.081	0.17	0.12	33.465	0.218	105.694	13.07	23.206	1.003	4.884	1.91	0.79	79.774	0.737	0.302	1.169	0.59	23.633	0.011
plasma # 235	A375 CTRL	179.6	0.3	613.565	0.107	847.145	170.36	59.479	11.5	50.024	818.528	44.81	311.104	75.899	100.421	143.789	474.927	59.492	106.507	122.809	148.302	178.163	135.424	107.978	199.605	4.988	1.798	1.426	11.768	1.782	17.613	0.272	0.084	32.822	0.296	128.649	15.617	24.057	1.309	4.854	0.986	0.903	74.4	0.942	0.33	1.076	0.522	27.477	0.016
plasma # 236	A375 CTRL	170.8	0.4	904.473	0.168	837.559	209.928	50.425	36.185	39.518	918.636	131.18	355.884	74.996	136.421	206.167	503.423	66.61	107.636	127.234	156.226	200.023	124.044	117.876	259	2.902	1.308	3.22	8.395	1.453	17.613	0.309	0.07	41.574	0.392	145.045	14.731	12.426	1.278	4.061	0.964	1.258	91.119	0.553	0.314	2.728	0.37	21.71	0.022
plasma # 237	A375 CTRL	173.4	0.5	664.165	0.099	535.607	174.757	37.85	28.567	34.892	822.061	67.447	253.361	69.132	133.579	191.366	370.443	43.093	107.213	87.847	110.038	147.558	122.906	74.729	277.5	3.33	1.297	0.897	5.893	1.453	13.531	0.348	0.097	27.03	0.367	114.649	14.842	19.915	0.826	4.24	1.315	0.661	86.342	0.513	0.292	1.267	0.427	15.152	0.017
plasma # 238	A375 CTRL	155.7	0.4	295.878	0.085	684.186	169.261	46.778	13.375	42.699	797.329	56.883	274.573	70.824	127.895	183.965	562.525	83.39	104.391	116.17	169.811	214.233	154.77	118.988	279.447	2.888	1.471	1.644	12.639	1.443	15.397	0.303	0.05	33.208	0.337	136.216	13.845	15.092	1.688	4.953	0.642	1.593	84.67	0.513	0.341	1.169	0.413	21.484	0.029
plasma # 239	A375 CTRL	170	0.6	607.376	0.066	722.53	157.171	56.084	41.166	30.072	716.065	109.007	339.386	66.425	93.6	125.815	409.493	56.695	87.604	102.672	169.811	166.14	133.148	98.193	192.789	2.542	1.504	1.291	11.509	1.273	14.93	0.347	0.063	35.396	0.315	103.045	12.848	11.234	1.005	3.418	0.917	1.062	54.576	0.53	0.359	1.169	0.395	23.067	0.015
plasma # 240	A375 LCT	121	3.6	525.87	0.033	618.284	139.586	45.144	28.127	34.41	790.262	76.734	328.78	67.666	63.474	101.815	237.464	55.551	68.419	94.928	176.604	93.453	76.702	63.497	95.226	7.447	1.94	1.04	8.192	1.443	6.649	0.375	2.637	60.366	0.393	127.387	16.503	8.397	0.628	4.755	0.528	1.127	69.145	0.149	0.343	1.032	0.45	26.799	0.007
plasma # 241	A375 LCT	101.3	3.3	445.129	0.037	316.331	179.153	49.168	11.822	37.687	950.434	48.525	219.187	77.703	98.526	141.674	295.51	53.39	89.015	97.472	138.113	209.86	88.651	63.052	129.5	9.824	3.106	0.746	8.914	1.347	5.809	0.275	6.132	42.861	0.371	147.568	17.389	10.894	0.78	5.052	0.48	1.388	81.087	0.644	0.604	0.91	0.442	29.739	0.004
plasma # 243	A375 LCT	137	2.9	482.232	0.048	458.92	132.991	36.467	23.732	37.205	804.395	60.598	240.398	65.185	92.368	144.846	253.294	46.525	101.993	96.255	124.528	110.395	105.494	65.388	130.474	6.453	2.769	0.981	8.358	1.57	7.687	0.316	3.245	50.069	0.343	162.703	16.503	13.56	0.439	6.043	0.509	1.155	72.728	1.064	0.472	1.299	0.509	18.318	0.008
plasma # 244	A375 LCT	121.5	2.6	314.751	0.046	430.163	117.604	40.994	13.844	17.639	829.127	47.248	212.116	60.561	61.295	88.282	279.679	39.407	64.187	86.962	132.453	103.619	63.729	61.162	95.129	7.378	2.681	0.998	8.562	1.283	10.428	0.368	3.28	33.851	0.286	119.694	15.174	1.974	0.506	5.369	0.362	1.258	58.755	1.172	0.437	0.882	0.497	17.527	0.013
plasma # 245	A375 LCT	105.8	2.5	381.975	0.042	558.373	125.297	53.946	12.101	54.361	666.6	47.712	239.22	78.154	106.105	160.705	363.055	52.754	130.207	119.489	125.66	173.791	74.995	90.631	149.947	10.418	8.524	1.778	11.194	1.506	7.943	1.149	4.791	41.574	0.748	184.144	14.399	12.085	0.051	3.735	2.891	0.978	70.817	1.203	0.859	0.943	0.621	17.187	0.013
plasma # 246	A375 LCT	114.8	3	224.619	0.033	730.917	150.577	62.12	9.185	31.422	884.481	46.203	170.871	73.305	72.095	95.366	371.499	98.644	87.322	169.277	147.17	150.837	72.264	108.09	159.684	9.257	2.976	1.031	8.154	1.496	9.903	0.348	3.379	39.901	0.389	160.18	13.734	11.404	0.642	6.271	0.836	5.432	66.518	0.88	0.314	1.245	0.506	26.912	0.001
plasma # 247	A375 LCT	83.3	3	497.162	0.046	294.763	136.288	44.012	6.475	24.578	754.93	38.077	200.332	86.274	83.937	108.899	262.793	41.949	83.09	85.966	113.208	197.837	53.145	42.48	122.684	13.029	2.965	1.233	10.304	1.124	3.663	0.427	11.62	65.644	0.506	123.856	8.517	9.816	0.602	2.239	1.117	0.735	48.843	2.132	0.569	1.288	0.493	20.127	0.015
plasma # 248	A375 LCT	135.6	2.6	374.545	0.026	496.065	157.171	53.192	12.54	30.169	784.373	51.543	326.423	72.29	67.737	94.097	331.394	69.915	74.485	118.383	182.264	144.279	85.692	88.073	118.789	10.736	3.477	1.434	11.249	1.771	8.865	0.4	5.631	59.723	0.454	182.883	18.497	7.149	0.431	5.349	0.612	1.761	85.028	1.045	0.496	1.689	0.691	28.834	0.012
plasma # 249	A375 LCT	127.7	2.7	420.649	0.097	577.544	112.108	52.437	6.036	25.06	843.26	30.763	273.394	82.44	76.547	95.26	297.621	72.585	79.563	157.106	159.623	180.349	60.429	106.866	119.763	17.962	4.992	1.426	11.286	1.538	8.13	0.318	10.011	101.168	0.35	142.523	12.073	4.777	0.433	5.141	0.762	1.509	66.398	0.327	0.607	1.483	0.768	42.742	0.021
plasma # 251	A375 LCT	133.5	2.8	258.245	0.036	552.382	134.09	43.383	8.35	33.157	713.709	44.81	260.432	72.177	66.789	91.771	313.452	52.246	65.033	93.932	186.792	90.065	80.002	71.615	111.974	7.807	2.703	1.333	9.878	1.336	7.372	0.278	2.816	61.01	0.243	114.27	13.18	7.149	0.592	4.24	0.505	1.379	65.204	0.491	0.464	1.223	0.411	24.876	0.016
plasma # 252	A375 LCT	107.8	3.2	441.449	0.037	729.719	149.477	58.347	14.108	52.819	849.149	49.221	321.71	77.816	100.421	151.189	386.274	89.619	91.695	175.915	201.509	138.814	94.797	82.29	175.263	10.307	2.758	0.973	16.031	1.761	7.174	0.283	2.699	87.782	0.276	174.054	9.282	27.291	0.753	5.042	0.452	1.509	81.087	0.344	0.523	1.667	0.506	41.046	0.008
plasma # 253	A375 LCT-MCT	147.8	1.8	363.076	0.066	393.018	115.405	39.988	17.58	27.084	898.614	54.329	285.178	71.726	54.379	83.524	213.19	42.839	64.61	81.098	138.113	89.737	77.726	55.713	80.621	15.199	2.932	0.403	6.357	1.347	5.564	0.247	5.497	51.485	0.261	129.91	14.731	7.943	0.421	5.795	0.788	0.894	56.845	0.391	0.63	1.559	0.607	24.763	0.008
plasma # 254	A375 LCT-MCT	155.4	1.7	250.512	0.02	294.763	109.91	30.683	5.918	35.952	802.039	27.281	252.183	69.019	70.768	109.956	197.359	31.78	75.331	64.502	106.528	79.572	89.107	46.372	91.526	10.542	1.897	0.605	4.652	1.262	5.634	0.243	3.906	41.059	0.266	124.234	12.848	14.411	0.471	4.319	0.723	0.622	62.816	0.805	0.533	0.902	0.462	16.17	0.005
plasma # 255	A375 LCT-MCT	145.7	2	508.885	0.033	476.893	138.486	40.491	8.702	45.59	882.126	37.961	280.465	80.522	74.653	118.414	265.959	40.169	85.206	91.498	114.34	105.367	83.189	54.823	126.579	7.516	2.027	0.65	5.949	1.464	5.634	0.36	4.04	43.634	0.38	170.27	15.617	18.043	0.668	5.954	0.899	0.726	74.28	0.507	0.501	1.31	0.503	20.919	0.019
plasma # 256	A375 LCT-MCT	104.2	2.9	392.547	0.027	372.648	113.207	45.772	6.446	32.193	691.332	29.254	258.075	67.215	50.968	72	254.35	41.314	52.055	87.072	135.849	158.488	62.363	48.373	79.55	9.271	3.651	0.679	6.598	1.103	5.576	0.29	5.05	37.327	0.29	152.613	13.845	12.539	0.453	5.3	0.554	0.96	59.472	0.977	0.542	0.88	0.561	30.756	0.015
plasma # 257	A375 LCT-MCT	139.5	2	366.954	0.032	451.731	163.766	45.647	7.955	45.783	916.28	39.006	258.075	80.184	77.4	104.141	307.12	63.814	82.526	120.596	157.358	139.907	100.145	96.524	123.658	8.415	2.551	0.792	9.581	1.58	9.926	0.314	4.282	46.208	0.336	186.667	15.949	16.908	0.552	6.885	0.694	1.248	80.013	1.577	0.622	1.115	0.539	23.519	0.033
plasma # 258	A375 LCT-MCT	129.2	2.5	671.629	0.06	925.03	182.45	70.419	21.975	47.036	845.616	55.374	334.672	77.703	84.411	127.93	382.052	73.729	102.416	162.638	208.302	161.767	114.939	111.203	147.026	15.613	3.074	0.906	8.729	1.952	8.923	0.267	3.906	53.931	0.262	189.189	16.835	25.589	0.576	6.488	0.72	1.491	80.49	1.02	0.617	1.396	0.705	33.47	0.007
plasma # 259	A375 LCT-MCT	80.4	4.3	406.605	0.045	617.086	145.081	57.467	6.871	35.855	871.526	37.729	299.32	69.696	70.863	105.727	278.624	46.271	66.726	107.762	167.547	157.395	75.906	62.274	101.263	10.929	3.096	1.795	8.581	1.23	8.772	0.221	8.465	58.436	0.349	157.658	15.949	17.191	0.709	4.091	0.611	1.099	79.415	0.813	0.602	0.868	0.504	24.989	0.022
plasma # 261	A375 LCT-MCT	152.4	2.1	453.764	0.038	795.621	139.586	48.287	12.496	47.325	818.528	37.613	249.826	76.237	92.368	159.648	301.843	67.754	108.482	127.234	139.245	137.721	93.317	87.183	162.605	7.171	1.875	0.784	7.617	1.453	8.713	0.369	2.217	45.178	0.308	161.441	16.06	27.688	0.54	5.339	0.616	1.006	63.532	0.673	0.539	1.04	0.394	19.562	0.011
plasma # 262	A375 LCT-MCT	91	3.1	671.62	0.013	765.666	139.586	64.383	17.58	28.434	744.33	84.628	258.075	67.553	72.095	108.899	315.563	68.517	85.065	130.553	191.321	181.442	61.453	68.39	114.895	5.927	2.758	0.585	11.212	1.146	9.716	0.324	3.754	51.485	0.385	120.198	13.513	13.05	0.499	3.299	0.482	1.528	52.068	0.348	0.74	0.863	0.36	31.322	0.007
plasma # 263	A375 LCT-MCT	98.8	2.8	674.192	0.094	711.746	134.09	55.581	14.049	36.048	892.725	45.274	286.357	76.011	91.421	124.758	294.455	79.703	94.234	148.255	175.472	201.116	103.673	89.074	139.237	12.684	3.488	1.795	9.137	1.75	8.398	0.249	8.849	47.238	0.282	163.964	15.506	17.929	0.46	7.182	0.699	1.416	69.981	0.996	0.488	1.602	0.668	29.512	0.007
plasma # 58	WM47 CTRL	140.3	0.4	404.754	0.101	735.156	105.77	45.63	6.963	48.16	825.935	30.505	245.356	75.204	122.275	200.985	354.006	50.242	111.958	97.804	138.689	137.643	107.478	87.872	192.848	3.871	2.08	1.987	11.051	1.507	11.485	0.059	0.064	34.041	0.064	89.281	12.071	21.345	0.776	5.033	1.332	0.997	70.37	1.169	1.475	3.187	0.415	12.225	0.055
plasma # 59	WM47 CTRL	137.8	0.5	362.093	0.168	463.547	87.553	32.278	11.531	32.08	652.251	34.016	176.657	76.865	86.661	140.69	302.618	54.066	76.407	75.455	101.028	120.857	76.145	57.961	171.545	3.404	1.819	0.484	6.646	1.167	11.583	0.152	0.06	33.219	0.082	86.211	12.179	15.966	0.702	3.728	1.044	1.276	60.795	1.132	0.982	1.393	0.37	10.331	0.024
plasma # 60	WM47 CTRL	137.6	0.5	493.894	0.065	993.487	160.09	56.259	11.907	49.36	765.958	37.647	246.583	89.913	118.714	192.709	438.511	63.956	92.749	131.66	169.775	175.69	137.083	88.968	233.212	4.105	2.264	0.9	12.031	1.775	13.483	0.321	0.113	27.115	0.128	99.719	13.903	22.839	0.709	5.228	1.514	1.099	75.562	1.026	0.757	1.582	0.446	15.7	0.018
plasma # 61	WM47 CTRL	117.4	0.3	365.044	0.048	824.486	136.905	63.259	5.883	47.12	769.707	27.842	318.963	73.781	123.462	193.892	362	60.132	99.057	106.877	184.122	174.571	125.564	86.339	199.576	4.363	1.886	1.808	9.198	1.799	16.302	0.035	0.195	33.336	0.066	95.421	11.532	22.924	0.713	5.05	1.321	1.165	86.867	0.644	1.249	1.571	0.475	17.858	0.033
plasma # 62	WM47 CTRL	107.6	0.5	266.353	0.049	344.039	96.165	36.426	7.229	38.64	637.257	28.326	217.14	63.935	84.406	135.961	256.94	36.923	77.84	68.153	104.495	114.143	114.505	64.863	153.606	3.918	1.867	1.461	5.198	0.967	12.502	0.098	0.1	30.05	0.075	81.298	10.271	14.258	0.529	4.491	1.944	0.932	61.603	1.946	0.997	0.917	0.365	10.918	0.073
plasma # 63	WM47 CTRL	117.2	0.6	493.926	0.044	831.729	139.113	51.204	5.773	55.36	680.99	29.295	280.933	73.188	114.084	195.074	471.628	59.604	101.78	108.979	151.841	173.452	123.26	84.476	242.182	4.129	1.993	1.532	10.911	1.67	16.179	0.122	0.101	28.641	0.104	99.842	12.071	27.834	0.996	5.499	2.008	1.043	83.983	1.042	1.093	1.894	0.49	16.539	0.065
plasma # 64	WM47 CTRL	131.2	0.6	519.891	0.043	563.741	103.562	39.407	9.2	47.84	709.73	41.279	228.181	61.326	89.273	141.872	280.921	43.253	86.298	84.417	107.484	117.5	117.5	83.599	151.364	4.339	2.08	1.212	7.3	1.472	13.115	0.119	0.115	39.792	0.084	80.561	12.825	17.118	0.649	4.999	1.171	0.868	77.061	1.84	1.007	1.604	0.479	12.824	0.251
plasma # 65	WM47 CTRL	107.8	0.4	491.415	0.031	980.209	168.923	52.37	9.403	56.72	863.421	30.384	303.015	63.817	89.629	131.232	485.331	54.462	79.131	110.638	153.036	144.357	104.252	80.751	168.182	4.035	1.925	1.808	7.984	1.659	18.018	0.067	0.073	30.167	0.071	98.246	11.101	37.567	1.489	3.974	1.031	1.071	68.986	0.678	0.807	1.237	0.493	22.412	0.147
plasma # 66	WM47 CTRL	119.3	0.4	285.678	0.045	715.842	112.615	43.815	5.351	36.64	719.726	29.416	225.728	69.273	121.088	197.438	333.451	47.209	107.658	96.587	116.212	126.452	110.588	93.899	217.515	3.766	1.732	1.194	9.136	1.273	12.993	0.257	0.056	29.932	0.177	83.386	12.286	10.374	0.694	3.618	1.048	0.875	75.216	2.317	0.79	2.284	0.457	11.494	0.038
plasma # 67	WM47 CTRL	115.3	0.4	540.807	0.037	966.93	149.05	53.019	6.869	41.92	880.914	30.505	310.376	85.168	129.398	200.985	453.356	61.187	113.679	111.745	187.708	180.167	110.127	87.105	251.152	3.789	1.741	1.327	8.156	1.6	18.263	0.046	0.079	25.941	0.068	90.018	11.424	17.844	1.17	3.669	1.085	1.22	80.753	0.564	0.898	2.351	0.408	18.577	0.062
plasma # 68	WM47 LCT	67	4.6	585.531	0.027	520.283	124.76	50.296	14.973	21.36	758.461	63.916	252.717	64.173	70.872	109.241	204.41	46.154	78.701	96.145	143.471	98.252	74.762	72.424	125.576	7.497	2.805	1.621	5.619	1.437	3.42	0.24	5.261	67.847	0.206	128.947	12.071	7.684	0.317	2.983	2.417	1.118	48.913	0.842	0.915	1.259	0.644	11.697	1.031
plasma # 69	WM47 LCT	75.4	3.3	373.492	0.021	392.325	91.748	41.741	5.727	25.36	674.743	28.811	212.233	56.225	60.188	93.517	178.145	51.429	57.484	97.251	121.951	98.812	67.966	55.331	109.542	5.52	2.109	0.918	4.996	1.009	6.3	0.088	3.614	58.573	0.08	93.088	13.472	15.795	0.246	4.533	0.988	1.304	52.72	0.359	1.217	1.248	0.417	9.888	0.33
plasma # 71	WM47 LCT	77.5	3	627.801	0.042	916.23	129.176	71.685	15.427	28.24	735.97	67.789	339.819	71.764	80.963	126.502	278.637	61.187	74.113	137.191	200.86	138.762	97.686	86.01	159.212	6.772	2.709	2.735	7.502	1.507	6.876	0.17	4.565	70.546	0.154	148.596	10.713	11.697	0.395	4.872	0.893	1.286	92.635	1.083	1.268	1.448	0.53	16.18	0.872
plasma # 72	WM47 LCT	77.4	3	414.372	0.042	779.821	110.076	55.222	7.182	24.08	918.4	29.174	298.108	67.375	80.369	116.335	232.959	58.681	77.697	107.209	178.144	110.114	84.784	76.149	125.576	5.345	2.38	1.514	7.471	1.448	8.972	0.058	3.2	54.465	0.071	118.754	12.179	4.781	0.337	4.033	0.933	1.398	54.451	0.704	1.011	1.604	0.497	14.022	0.118
plasma # 74	WM47 LCT	89.8	2.9	271.547	0.021	570.984	80.376	35.389	4.694	30.96	712.229	25.3	190.151	64.054	79.538	126.502	192.991	50.505	77.84	77.779	106.886	87.621	80.752	68.698	128.939	5.205	2.012	0.716	6.584	1.099	8.175	0.275	1.967	40.262	0.16	63.123	12.179	7.001	0.182	4.398	0.909	1.323	34.724	0.568	0.676	1.304	0.403	8.593	0.026
plasma # 75	WM47 LCT	58.3	3.4	342.192	0.018	496.14	97.49	49	5.445	31.92	788.45	31.111	258.851	69.273	87.017	133.596	211.262	57.363	67.376	101.234	139.885	101.162	84.554	80.641	133.424	4.936	2.206	0.796	6.226	1.135	8.421	0.115	2.908	48.244	0.123	108.193	12.502	18.485	0.326	4.787	0.772	1.351	52.605	0.513	1.102	1.181	0.418	9.888	0.249
plasma # 77	WM47 LCT	84.3	3	480.869	0.026	585.469	95.392	45.63	11.422	30.8	805.943	44.184	338.592	56.462	63.868	112.197	199.842	50.505	64.509	98.8	143.471	94.448	80.176	71.328	102.479	6.082	2.225	1.497	5.899	1.378	7.023	0.115	3.671	67.26	0.096	127.719	13.472	11.612	0.351	5.203	0.868	1.062	76.6	0.9	1.424	1.604	0.515	15.581	0.39
plasma # 80	WM47 LCT-MCT	101.6	2.3	439.951	0.058	551.669	95.723	46.019	8.23	24.64	797.196	38.253	283.387	50.176	72.415	115.389	186.139	49.451	71.533	93.489	144.667	107.652	83.863	71.547	122.212	4.538	1.877	0.691	6.288	1.18	7.219	0.072	2.814	46.248	0.079	95.298	9.441	12.465	0.26	5.398	0.905	1.155	53.297	0.847	2.009	1.17	0.378	11.985	0.046
plasma # 81	WM47 LCT-MCT	87.8	3.5	371.059	0.026	580.641	104.776	45.759	5.429	28.32	739.718	23.363	239.222	53.378	71.466	113.143	188.423	44.703	67.949	87.183	133.907	110.898	87.203	60.043	109.542	4.713	1.983	1.8	6.257	1.18	7.416	0.077	2.833	44.84	0.076	96.035	7.296	14.6	0.298	4.525	1.117	1.062	50.182	1.125	1.869	0.969	0.381	10.199	0.086
plasma # 82	WM47 LCT-MCT	81.6	2.6	303.019	0.026	758.092	112.615	50.944	5.32	28.32	894.659	28.447	212.233	61.326	58.882	100.729	268.36	44.835	60.065	90.17	173.361	91.986	91.696	62.234	91.491	4.012	1.983	0.745	7.362	1.296	7.121	0.219	2.551	41.084	0.158	105	12.286	3.539	0.421	3.66	1.031	1.36	51.336	1.417	0.907	1.04	0.446	11.446	0.143
plasma # 84	WM47 LCT-MCT	90.8	2.4	461.539	0.024	840.179	121.448	64.944	7.933	27.36	993.371	41.763	226.955	72.12	111.829	182.069	275.211	74.505	93.466	160.426	147.058	165.619	82.25	97.186	186.121	4.222	1.645	0.818	8.016	1.285	9.548	0.052	2.391	54.465	0.073	121.211	11.855	10.075	0.398	3.279	1.018	1.705	74.062	0.713	2.06	1.493	0.381	10.103	0.104
plasma # 85	WM47 LCT-MCT	76.4	2.2	377.298	0.009	473.204	97.821	42	4.334	31.44	554.789	21.668	225.728	51.599	53.184	86.424	172.435	42.989	50.173	79.438	132.711	89.636	76.375	55.989	79.718	4.515	1.867	0.322	4.202	1.157	6.374	0.117	2.221	50.474	0.121	93.333	9.732	18.57	0.28	3.957	0.709	0.96	54.22	0.306	1.271	0.949	0.401	10.007	0.07
plasma # 86	WM47 LCT-MCT	108.2	1.8	488.64	0.022	873.979	131.385	69.741	6.259	44.56	929.646	30.747	293.201	67.257	102.45	151.33	276.353	66.066	81.424	127.234	176.948	128.69	85.13	83.052	146.879	5.392	2.07	0.461	8.078	1.518	8.592	0.127	2.146	52.939	0.104	132.632	12.933	30.395	0.489	4.694	0.758	1.323	71.293	0.782	1.348	1.382	0.48	13.783	0.017
plasma # 87	WM47 LCT-MCT	94.8	2.3	608.589	0.038	940.373	132.489	63.13	8.277	33.76	950.888	33.289	347.179	81.491	83.1	132.414	290.057	67.648	89.739	118.383	197.273	128.69	93.539	80.751	148	6.211	2.631	0.998	11.019	1.635	9.132	0.223	2.786	59.512	0.159	143.684	13.903	16.094	0.471	6.118	0.851	1.286	59.411	0.969	1.475	1.827	0.511	15.581	0.125
plasma # 14	WM3311 CTRL	136	0.7	536.225	0.044	930.715	188.796	58.463	20.027	36.48	634.758	62.705	306.695	68.799	98.77	157.241	503.603	83.473	90.742	180.34	202.056	204.786	117.5	128.193	208.545	2.936	1.277	0.4	15.875	1.74	16.425	0.257	0.072	30.402	0.36	97.386	12.179	23.436	0.996	3.813	0.708	1.491	91.366	0.708	0.684	1.359	0.403	13.184	0.061
plasma # 15	WM3311 CTRL	131	0.5	530.486	0.036	986.244	181.068	66.63	33.796	30.48	768.457	83.163	261.305	74.137	127.024	190.345	481.905	100.879	111.242	162.638	176.948	196.952	134.779	139.15	269.091	3.754	1.306	0.189	9.058	1.659	20.96	0.171	0.054	34.98	0.197	105.737	13.58	15.752	0.941	4.915	1.138	1.602	80.407	1.093	0.715	2.362	0.408	13.303	0.092
plasma # 16	WM3311 CTRL	139.3	0.6	390.726	0.044	694.113	108.199	44.074	18.619	40.08	607.269	53.626	283.387	75.56	104.35	178.522	338.019	50.374	109.378	99.243	137.493	119.738	139.387	86.448	183.879	4.667	1.896	0.213	10.35	1.413	14.463	0.319	0.055	37.327	0.345	73.93	16.49	17.759	0.704	3.974	1.815	0.873	88.482	1.822	0.881	1.816	0.428	14.742	0.038
plasma # 17	WM3311 CTRL	149.8	0.6	679.165	0.03	678.42	126.968	41.481	29.259	36.16	702.232	66.337	291.974	62.038	100.432	145.419	409.962	47.736	96.763	92.051	132.711	119.738	124.412	90.283	182.758	4.316	2.177	0.19	9.105	1.694	19.366	0.266	0.056	26.763	0.266	80.807	12.179	11.313	0.718	3.982	0.821	1.043	94.019	0.612	0.815	1.404	0.414	15.581	0.033
plasma # 18	WM3311 CTRL	103.9	0.8	470.588	0.09	771.371	161.195	46.407	16.898	43.84	795.947	55.684	266.212	68.324	96.158	150.148	382.555	62.11	77.84	107.54	153.036	146.595	122.108	103.979	187.242	2.795	1.103	0.595	9.712	1.822	23.656	0.206	0.072	25.707	0.208	99.351	12.825	23.223	0.996	4.16	1.171	1.127	76.485	1.167	0.693	1.106	0.373	13.663	0.171
plasma # 19	WM3311 CTRL	132	0.7	429.016	0.04	701.356	76.512	41.352	35.986	22.56	749.714	86.189	218.367	69.392	72.772	126.502	348.297	49.451	72.966	89.064	145.863	118.619	93.77	81.189	140.152	2.491	1.142	0.205	9.432	1.367	16.057	0.302	0.04	27.819	0.297	64.105	8.751	2.997	0.95	2.661	0.89	1.09	148.816	0.471	0.68	0.866	0.314	10.882	0.051
plasma # 21	WM3311 CTRL	115	0.5	531.722	0.042	698.942	141.321	46.278	36.612	33.2	642.255	98.295	264.985	72.476	92.834	131.232	452.215	71.473	82.141	119.489	153.036	181.286	113.238	85.133	217.515	3.287	1.403	0.263	6.023	1.74	23.288	0.577	0.042	22.889	0.442	79.333	11.963	7.129	0.609	3.771	0.978	1.472	79.945	1.84	0.67	1.181	0.404	10.679	0.101
plasma # 22	WM3311 CTRL	123.1	0.5	448.35	0.059	597.541	130.281	34.611	14.645	28.16	769.707	60.647	245.356	77.814	137.708	223.448	387.123	49.451	103.787	91.94	119.32	146.595	139.387	111.758	272.455	3.064	1.461	0.085	8.016	1.518	16.302	0.3	0.046	28.758	0.28	84.123	12.286	8.154	0.84	3.864	1.224	0.932	82.829	2.919	0.645	1.894	0.363	11.889	0.068
plasma # 23	WM3311 CTRL	128.4	0.5	639.235	0.035	782.235	157.882	53.278	18.776	50	632.259	56.168	225.728	74.374	101.263	150.148	508.17	109.714	93.036	164.851	157.819	267.452	138.235	94.008	271.333	5.942	1.944	0.063	8.623	1.962	16.302	0.549	0.26	49.418	0.463	109.912	14.226	36.371	0.567	6.991	1.385	1.975	94.25	1.58	0.572	2.34	0.432	21.693	0.012
plasma # 24	WM3311 CTRL	139.3	0.5	486.967	0.037	711.013	145.738	46.019	28.633	32.88	910.903	75.658	258.851	58.36	91.054	126.502	352.864	52.352	73.11	95.26	124.342	105.526	133.627	84.805	133.424	4.012	1.577	0.558	15.72	1.659	14.218	0.406	0.05	28.641	0.355	76.386	14.442	10.416	1.06	4.406	1.006	0.86	56.873	1.129	0.867	1.159	0.422	19.176	0.112
plasma # 25	WM3311 LCT	47.5	5.4	561.968	0.02	614.441	106.543	49.389	24.408	40.56	802.194	69.484	279.706	60.14	68.498	100.493	227.249	63.429	74.687	115.064	145.863	95.567	86.973	70.561	95.415	8.585	2.825	0.073	9.494	1.46	12.38	0.327	4.301	77.824	0.379	106.965	10.012	27.15	0.453	6.287	0.973	1.137	49.259	0.166	1.386	1.237	0.552	16.3	0.031
plasma # 26	WM3311 LCT	80	3.5	472.515	0.014	929.508	111.511	58.722	31.136	30.88	928.396	83.042	342.272	68.68	61.731	111.133	252.372	59.736	73.397	121.702	215.207	87.845	83.287	90.721	94.63	6.936	1.944	0.093	9.261	1.88	9.61	0.415	1.826	76.767	0.379	125.263	9.484	11.953	0.305	4.601	3.448	0.997	81.099	0.29	0.722	2.028	0.57	15.7	0.078
plasma # 27	WM3311 LCT	35.3	6.1	393.227	0.018	366.975	85.455	43.815	17.211	44.08	834.682	47.453	256.397	60.495	73.84	131.232	187.281	50.637	78.844	92.604	162.601	123.095	81.328	57.194	127.818	5.041	2.515	0.063	7.704	0.879	6.803	0.179	4.16	62.447	0.225	108.684	8.428	38.335	0.402	3.906	0.85	1.155	103.825	0.262	1.348	0.848	0.266	12.225	0.099
plasma # 28	WM3311 LCT	69.3	4.1	603.968	0.096	981.416	111.511	54.704	29.884	40.32	992.122	100.958	325.097	60.614	80.607	131.232	243.237	62.11	90.455	116.17	205.642	128.69	105.635	80.86	127.818	3.485	1.799	0.247	9.401	1.729	9.646	0.225	1.901	42.257	0.24	91.614	9.915	16.862	0.27	4.067	0.757	1.286	70.37	0.223	0.957	1.248	0.401	13.783	0.327
plasma # 29	WM3311 LCT	43.2	4.9	676.607	0.056	911.401	121.448	62.611	31.918	25.28	925.897	90.911	311.603	66.426	55.914	94.227	258.082	56.176	56.481	125.021	249.879	121.976	86.973	72.314	99.9	4.105	1.983	0.309	13.494	1.565	12.257	0.393	2.494	42.962	0.324	126.491	10.778	5.635	0.319	4.449	0.763	1.295	85.367	0.301	0.749	1.861	0.423	15.101	0.164
plasma # 32	WM3311 LCT	120.4	2.1	408.114	0.031	659.106	142.425	52.5	14.332	52.32	869.669	41.279	283.387	82.321	86.661	143.054	312.896	65.143	66.229	105.881	234.337	125.333	109.897	55.112	142.394	3.474	1.587	0.057	10.101	1.694	9.622	0.262	0.647	25.354	0.37	127.719	11.64	44.824	0.599	5.847	0.852	1.202	72.678	1.581	0.345	1.159	0.383	12.105	0.012
plasma # 31	WM3311 LCT	56.3	3.6	406.786	0.04	575.812	111.511	48.093	11.171	22.8	893.41	40.795	187.698	69.866	54.846	76.847	196.416	38.769	57.771	107.098	162.601	116.381	51.838	50.51	89.024	7.439	2.747	0.274	7.767	1.08	6.839	0.912	6.889	73.481	0.616	124.035	9.592	10.203	0.493	3.737	0.964	0.941	60.449	0.448	1.051	1.281	0.455	14.022	0.082
plasma # 30	WM3311 LCT	86.5	2.9	695.156	0.106	820.864	130.281	48.093	26.442	26.16	980.876	76.626	355.767	58.36	53.54	81.813	202.126	52.22	61.928	105.549	182.926	110.45	110.243	86.667	81.961	3.368	2.002	0.527	8.685	1.764	9.99	0.355	1.967	38.149	0.391	115.07	10.993	6.617	0.313	4.567	1.002	1.062	60.565	1.682	0.771	1.526	0.379	12.584	0.08
plasma # 33	WM3311 LCT	54.5	3.5	648.513	0.014	627.72	111.511	42.648	21.435	31.12	1002.12	83.405	295.654	65.952	63.393	108.177	266.076	69.89	61.498	109.532	157.819	64.457	63.243	67.274	99.676	5.86	2.709	0.109	8.887	1.18	11.142	0.322	3.115	77.12	0.401	109.053	12.61	7.898	0.478	3.949	0.625	1.575	65.41	0.159	1.222	1.604	0.538	16.3	0.045
plasma # 34	WM3311 LCT	68	3.6	843.245	0.062	1173.35	135.801	73.37	56.483	32.32	810.941	168.263	341.045	71.171	72.297	115.271	277.495	68.308	90.599	151.574	263.031	154.429	112.316	91.707	127.818	4.854	2.08	0.246	11.72	1.612	11.228	0.435	2.24	66.438	0.506	109.667	15.196	12.124	0.269	4.449	0.641	1.36	78.676	0.333	0.791	1.727	0.397	16.419	0.814
plasma # 35	WM3311 LCT	86.9	3	534.902	0.023	766.542	109.634	50.426	15.365	34.64	915.901	48.421	350.86	65.952	63.749	100.493	194.132	52.352	61.642	93.157	184.122	109.667	99.76	79.436	114.364	4.842	2.215	0.371	8.249	1.46	9.977	0.333	1.365	46.6	0.351	108.193	12.933	17.161	0.318	4.203	0.813	1.062	68.986	0.577	0.612	1.571	0.418	17.498	0.708
plasma # 47	WM3311 LCT-MCT	94.8	2.5	400.172	0.09	628.927	93.405	47.574	12.658	23.28	952.137	55.442	257.624	55.395	59.12	89.852	208.978	50.901	65.799	99.132	153.036	103.848	109.206	79.107	89.361	4.246	1.722	0.11	5.759	1.32	7.648	0.351	1.581	37.093	0.346	97.263	10.293	5.422	0.247	3.644	0.723	1.099	64.372	1.258	0.866	0.945	0.354	13.184	0.015
plasma # 48	WM3311 LCT-MCT	28.5	4.3	415.023	0.026	206.423	59.068	25.667	10.233	19.68	693.486	43.337	155.801	44.482	28.966	42.68	117.621	30.066	42.289	58.417	80.822	56.064	39.858	33.418	54.267	11.673	2.293	0.045	5.089	0.926	5.516	0.276	6.344	30.871	0.335	50.228	9.991	4.952	0.226	2.33	1.321	1.118	36.916	0.071	0.952	0.731	0.351	11.973	0.019
plasma # 49	WM3311 LCT-MCT	88.8	2.2	744.052	0.029	1260.27	156.778	72.981	15.959	41.44	935.893	50.721	291.974	70.222	77.995	121.773	286.631	76.484	70.96	159.319	217.598	133.167	112.431	97.405	141.273	3.497	1.77	0.115	9.167	1.717	10.835	0.284	1.572	44.253	0.298	116.298	11.532	21.9	0.414	5.262	1.007	1.602	75.677	0.389	0.996	1.192	0.381	13.184	0.021
plasma # 50	WM3311 LCT-MCT	57.6	3.6	499.639	0.01	1283.2	133.593	73.759	21.435	52.48	928.396	54.595	285.84	64.529	67.192	104.749	283.205	80.967	73.253	161.532	224.772	137.643	116.348	107.047	103.376	5.404	1.616	0.064	9.105	1.951	12.502	0.293	1.864	49.3	0.342	126.491	12.286	28.474	0.371	5.931	0.881	1.491	46.375	0.402	0.929	1.108	0.515	17.738	0.078
plasma # 51	WM3311 LCT-MCT	59	3	434.967	0.027	1422.03	110.297	67.537	14.535	39.44	1075.84	51.447	305.469	64.41	59.357	104.512	251.23	62.505	63.935	153.787	219.99	147.714	78.909	76.697	123.333	3.368	1.577	0.151	11.875	1.6	13.851	0.263	1.054	37.797	0.294	125.263	9.56	14.173	0.289	5.22	0.754	1.621	61.026	0.425	0.802	1.482	0.365	14.022	0.034
plasma # 52	WM3311 LCT-MCT	82.3	2.3	387.973	0.108	756.885	94.729	50.426	10.217	34.56	636.008	41.521	234.315	59.072	66.48	99.547	210.12	134.505	77.984	137.191	160.21	157.786	90.314	146.819	173.788	3.602	1.422	0.059	8.576	1.097	12.625	0.241	1.242	42.609	0.287	86.579	10.885	16.307	0.322	4.974	0.716	2.217	73.831	0.851	1.172	3.877	0.339	10.739	0.033
plasma # 53	WM3311 LCT-MCT	54.5	4.2	479.188	0.029	329.553	70.44	36.944	3.99	24.64	739.718	31.837	199.965	37.009	32.646	50.365	147.312	40.615	59.635	81.983	102.941	71.843	38.591	31.555	67.945	14.035	3.183	0.045	8.327	0.925	6.08	0.157	6.88	46.6	0.222	79.333	9.57	6.617	0.227	2.703	1.428	1.127	30.455	0.209	1.036	0.943	0.352	14.861	0.023
plasma # 54	WM3311 LCT-MCT	51	2.6	523.194	0.037	648.241	128.072	55.481	16.741	32.8	977.128	69.363	325.097	62.631	74.79	126.502	259.224	57.231	76.12	123.915	192.491	93.664	72.574	67.603	117.727	5.251	2.351	0.144	7.3	1.588	9.046	0.309	2.795	55.639	0.438	128.947	11.209	17.545	0.584	4.474	0.915	1.547	95.865	0.276	1.92	1.226	0.507	14.262	0.034
plasma # 55	WM3311 LCT-MCT	46.2	4.2	762.4	0.168	654.277	123.656	57.685	33.483	36.64	1032.11	121.053	333.685	70.697	69.448	106.049	226.107	56.308	80.708	115.064	182.926	111.121	88.931	78.778	108.421	5.673	1.596	0.086	8.903	1.437	9.217	0.355	3.595	56.226	0.578	117.281	12.286	10.16	0.397	5.101	1.192	1.286	74.523	0.032	1.297	1.549	0.497	13.303	0.059
plasma # 56	WM3311 LCT-MCT	76.1	2.5	598.529	0.07	898.122	104.114	53.278	16.585	39.2	808.442	51.689	280.933	58.36	52.709	86.187	197.558	48.132	61.498	99.132	172.166	102.729	93.309	66.945	93.061	3.298	1.287	0.214	8.405	1.507	10.615	0.543	1.308	46.718	0.46	107.088	10.476	16.393	0.304	3.186	0.968	1.258	51.22	0.612	1.057	1.125	0.449	14.382	0.078
plasma # 277	WM3000 CTRL	158.8	0.4	339.676	0.071	943.003	148.378	66.144	12.042	46.265	711.354	38.309	259.253	78.38	149.684	207.225	568.857	108.941	106.507	199.149	181.132	289.651	146.804	140.116	323.263	3.095	1.384	0.108	7.172	1.559	11.314	0.202	0.029	32.822	0.156	138.739	15.728	22.411	2.27	5.854	0.845	3.168	66.996	2.505	0.176	2.187	0.368	22.502	0.137
plasma # 278	WM3000 CTRL	170.8	0.3	497.162	0.071	582.337	130.793	44.263	5.655	51.084	767.885	32.273	259.253	75.109	116.526	176.564	412.659	70.424	83.936	110.638	150.566	227.349	121.768	101.306	236.605	3.164	1.232	0.031	6.672	1.336	15.747	0.129	0.064	32.95	0.094	93.333	9.215	17.305	1.156	4.18	0.604	1.752	72.131	0.832	0.329	1.277	0.303	19.223	0.116
plasma # 279	WM3000 CTRL	152.8	0.5	374.545	0.08	782.441	90.126	58.85	12.364	37.205	703.11	61.527	333.494	72.064	108	164.934	459.096	75	103.686	122.809	153.962	230.628	127.458	109.535	214.211	3.454	1.744	0.046	13.195	1.559	15.397	0.2	0.05	32.307	0.141	103.297	10.699	11.574	0.85	4.636	0.825	1.435	92.671	0.271	0.318	1.472	0.374	21.597	0.043
plasma # 280	WM3000 CTRL	181.5	0.3	420.649	0.069	768.062	143.982	52.186	9.097	47.422	777.307	35.987	213.295	70.824	120.316	186.079	518.198	92.797	88.168	151.574	148.302	253.581	141.114	100.75	277.5	2.971	1.57	0.158	6.227	1.421	11.478	0.16	0.013	30.119	0.137	99.766	8.85	18.213	1.483	4.141	1.085	2.925	79.893	0.408	0.229	0.888	0.311	22.163	0.046
plasma # 281	WM3000 CTRL	140.8	0.5	258.245	0.069	897.47	137.387	60.611	12.994	34.024	639.512	52.588	298.141	74.433	101.368	168.106	505.534	84.407	86.758	160.426	178.868	237.186	120.63	113.427	223.947	3.109	1.602	0.087	8.377	1.273	13.297	0.132	0.038	32.436	0.09	98.883	9.337	13.787	1.238	4.042	0.579	2.32	69.981	0.851	0.281	1.31	0.324	23.746	0.078
plasma # 282	WM3000 CTRL	160.3	0.5	441.449	0.086	671.006	114.306	47.91	4.073	51.373	645.4	22.173	227.436	67.44	100.421	154.361	431.656	71.186	71.381	110.638	138.113	229.535	127.458	73.172	228.816	2.736	1.144	0.04	6.32	1.326	11.629	0.14	0.027	28.446	0.093	78.072	8.894	22.525	1.728	4.121	0.725	1.36	53.62	0.6	0.213	0.825	0.306	20.127	0.106
plasma # 283	WM3000 CTRL	158.5	0.4	613.565	0.069	712.944	161.568	47.407	41.605	33.06	847.971	125.375	253.361	76.237	110.842	169.163	439.044	58.856	102.557	103.115	116.604	174.884	135.424	97.637	202.526	4.2	1.58	0.062	16.995	1.485	14.464	0.266	0.058	31.149	0.19	83.748	12.737	11.348	1.268	4.497	0.897	1.202	52.904	1.153	0.337	1.007	0.388	17.413	0.198
plasma # 284	WM3000 CTRL	165	0.2	250.512	0.098	824.379	127.495	52.437	15.089	39.229	707.82	42.14	305.212	70.936	107.053	171.278	467.539	67.246	103.827	113.957	148.302	225.163	128.596	104.309	224.921	3.288	1.471	0.117	9.303	1.665	11.664	0.169	0.031	29.218	0.149	97.874	12.516	12.142	1.289	5.696	0.721	1.444	66.637	0.962	0.266	1.613	0.408	21.823	0.107
plasma # 285	WM3000 CTRL	149	0.3	508.885	0.116	940.607	75.398	58.976	35.892	52.723	717.242	86.718	334.672	76.011	122.211	174.449	577.3	78.305	92.4	120.596	173.208	268.884	112.777	102.418	219.079	4.021	1.777	0.068	14.863	2.037	8.737	0.249	0.052	39.257	0.26	103.423	10.943	17.872	1.483	4.646	0.61	1.379	165.996	0.014	0.358	1.321	0.461	23.633	0.012
plasma # 286	WM3000 CTRL	135.8	0.5	392.547	0.063	565.562	114.306	40.994	7.164	42.41	676.022	32.621	271.037	76.35	104.211	155.419	422.157	55.805	79.704	97.583	130.189	178.163	126.32	80.289	222.974	2.694	1.45	0.037	6.931	1.358	13.297	0.196	0.038	29.218	0.172	89.045	9.547	15.433	1.483	5.567	0.733	1.425	71.534	0.927	0.266	1.104	0.33	19.449	0.212
plasma # 287	WM3000 CTRL	170	0.3	366.954	0.171	724.926	97.71	51.683	9.991	56.193	858.571	40.747	253.361	83.229	126	191.366	518.198	75.89	87.322	115.064	173.208	236.093	126.32	88.407	281.395	3.855	1.352	0.112	12.12	1.75	16.097	0.148	0.061	33.723	0.164	117.045	10.6	20.936	1.626	5.131	1.035	1.463	139.723	0.443	0.423	0.902	0.363	19.562	0.026
plasma # 288	WM3000 CTRL	164.8	0.3	671.629	0.07	651.834	146.18	54.826	7.618	41.349	687.799	43.533	284	70.598	100.421	150.132	534.029	72.331	95.363	117.277	165.283	241.558	125.182	108.646	236.605	3.675	1.689	0.111	6.19	1.464	14.23	0.178	0.042	29.347	0.153	90.559	9.326	11.574	1.555	3.754	1.388	1.835	81.565	0.54	0.276	0.913	0.318	21.936	0.047
plasma # 289	WM3000 LCT	104.3	3	406.605	0.056	575.148	125.297	50.928	6.959	28.916	753.752	36.8	195.618	69.696	80.053	134.273	269.125	68.136	87.463	120.596	136.981	132.256	69.077	87.183	148.974	6.259	1.907	0.176	9.285	1.602	10.16	0.187	3.817	59.723	0.122	140	15.285	6.638	0.437	4.557	0.754	2.18	57.681	1.732	0.333	1.076	0.466	14.926	0.617
plasma # 290	WM3000 LCT	128	2.8	453.764	0.047	371.45	108.701	39.234	3.955	38.843	654.822	30.531	260.432	55.035	68.968	99.489	215.3	54.153	53.889	96.809	146.038	118.047	81.937	77.62	107.105	7.226	2.474	0.224	5.708	1.421	7.92	0.278	2.521	56.376	0.196	94.468	12.848	12.085	0.505	4.695	1.085	1.09	64.249	0.524	0.341	1.494	0.433	16.622	0.122
plasma # 291	WM3000 LCT	97	3.3	671.62	0.021	760.873	137.387	69.665	11.427	41.446	888.014	58.741	313.461	86.5	90.284	130.044	377.831	87.839	79.986	168.17	218.491	148.651	96.617	137.892	147.026	6.301	2.551	2.138	15.623	1.549	11.128	0.253	3.173	110.693	0.205	147.568	10.666	11.461	1.033	5.488	0.45	1.873	71.175	0.277	0.756	2.068	0.447	29.286	0.247
plasma # 292	WM3000 LCT	107.3	3.3	674.192	0.03	703.358	124.198	50.802	7.09	42.602	794.973	32.621	279.286	77.478	70.295	103.295	215.3	57.458	59.672	120.596	182.264	119.14	66.801	77.398	107.105	6.936	2.267	0.368	8.192	1.474	8.912	0.256	2.476	84.822	0.186	128.649	11.741	17.702	0.515	5.26	0.326	2.087	57.084	0.486	0.465	1.44	0.432	20.353	0.267
plasma # 293	WM3000 LCT	93	4.5	265.604	0.029	772.855	123.099	54.701	7.867	46.554	989.3	35.871	308.747	81.425	76.168	118.414	234.297	56.949	60.519	121.702	198.113	113.674	71.354	57.492	116.842	8.677	1.94	0.176	7.895	1.347	9.635	0.181	3.28	75.812	0.164	129.91	12.294	19.234	0.687	4.616	0.653	1.528	71.772	0.402	0.397	1.407	0.425	18.544	0.168
plasma # 294	WM3000 LCT	96	4.1	325.639	0.021	678.195	136.288	60.359	5.464	43.277	823.239	38.425	262.788	74.433	110.842	146.96	318.729	94.068	66.02	179.234	194.717	135.535	84.668	91.854	174.289	9.022	2.06	0.247	11.268	1.464	8.83	0.143	2.869	72.208	0.115	166.486	10.688	15.943	1.007	5.854	0.582	2.003	83.715	0.174	0.346	1.158	0.379	29.852	0.019
plasma # 295	WM3000 LCT	109.3	4	427.701	0.035	869.911	132.991	67.275	7.164	51.663	935.124	38.309	284	90.785	88.768	121.586	288.122	82.754	75.049	168.17	213.962	120.233	87.172	90.408	149.947	6.149	2.027	0.881	12.51	1.421	13.297	0.516	3.075	95.762	0.333	153.874	14.288	18.326	0.779	5.904	0.571	1.733	76.191	1.062	0.515	1.7	0.407	20.353	0.543
plasma # 296	WM3000 LCT	108.5	3.4	270.356	0.051	856.731	128.595	63	8.966	54.843	761.996	46.087	285.178	66.2	86.684	126.872	327.172	91.907	70.394	168.17	194.717	127.884	72.947	80.734	149.947	8.857	2.289	0.642	14.048	1.655	6.964	0.222	3.504	88.168	0.172	143.784	17.057	23.092	0.72	6.726	0.615	2.739	68.787	0.536	0.567	1.602	0.452	29.286	0.094
plasma # 297	WM3000 LCT	109.8	3.4	339.676	0.025	573.95	109.91	52.814	5.713	35.566	723.131	30.531	238.041	65.185	77.021	107.841	293.399	65.847	73.92	134.979	141.509	126.791	77.385	86.294	118.789	4.642	1.668	0.321	8.34	1.294	7.139	0.129	2.977	61.911	0.082	145.045	12.516	13.05	0.941	4.507	0.355	1.435	56.009	0.834	0.302	1.342	0.373	23.067	0.13
plasma # 298	WM3000 LCT	118.5	3.2	198.189	0.036	436.154	87.598	42.88	3.369	40.771	614.779	24.03	221.544	57.403	53.905	78.449	188.915	55.424	45.848	93.157	150.566	112.581	68.053	77.286	80.621	4.864	1.526	0.067	7.784	1.167	6.66	0.117	2.244	80.188	0.085	94.595	10.245	14.241	0.548	4.081	0.542	0.969	41.678	0.611	0.542	1.645	0.339	18.318	0.121
plasma # 299	WM3000 LCT	96	4.1	292.182	0.044	663.817	112.108	59.856	6.358	39.229	802.039	47.944	202.689	81.537	93.126	125.815	326.117	101.568	72.51	179.234	187.925	153.023	58.722	88.073	150.921	7.682	2.322	0.484	14.752	1.326	10.125	0.169	3.629	117.257	0.146	128.649	9.293	9.191	0.89	5.458	0.329	2.748	68.906	0.571	0.414	1.147	0.374	27.251	0.019
plasma # 300	WM3000 LCT	103.3	3.7	374.579	0.018	609.896	111.009	51.431	5.289	37.88	731.375	33.433	279.286	64.959	60.442	88.493	232.187	62.669	52.337	123.915	177.736	110.395	76.816	76.619	94.155	5.541	2.343	0.344	8.599	1.273	9.32	0.21	2.994	96.277	0.134	120.45	11.63	11.688	0.63	4.081	0.472	1.472	62.338	0.679	0.458	1.429	0.417	23.859	0.337
plasma # 301	WM3000 LCT-MCT	117.5	3.3	576.038	0.029	735.71	120.901	70.419	10.357	35.084	782.018	49.918	312.282	79.169	76.737	105.727	335.615	78.941	79.704	140.511	182.264	147.558	88.993	98.193	114.895	9.769	2.365	1.518	15.419	1.665	9.18	0.291	5.068	83.02	0.215	150.09	16.725	10.553	0.673	5.26	0.75	1.752	70.101	0.577	0.848	1.57	0.527	25.668	1.262
plasma # 302	WM3000 LCT-MCT	125.3	3.3	313.029	0.022	1296.48	141.784	95.066	12.98	44.916	883.303	52.704	353.527	90.221	110.842	154.361	397.883	151.271	87.604	245.617	253.585	143.186	97.642	143.452	169.421	8.18	2.856	0.304	21.498	1.952	8.818	0.224	2.145	63.069	0.142	186.667	15.285	22.809	1.043	7.122	0.845	2.543	88.969	0.226	0.514	1.949	0.589	43.42	0.218
plasma # 303	WM3000 LCT-MCT	116.5	3.2	315.736	0.065	952.589	131.892	80.228	8.453	41.928	883.303	45.855	288.714	91.462	86.968	126.872	320.84	109.958	70.676	185.872	208.302	147.558	76.361	120.1	126.579	7.337	2.834	0.646	15.66	1.644	9.658	0.263	3.325	98.98	0.194	171.532	16.503	12.823	0.911	6.964	0.827	2.05	73.206	0.062	1.039	1.721	0.535	30.53	1.146
plasma # 304	WM3000 LCT-MCT	113	2.9	267.759	0.022	776.45	103.425	71.928	8.087	40.289	780.84	36.568	265.145	80.635	76.737	116.3	322.95	84.788	72.651	178.128	198.113	144.279	72.719	113.427	122.684	6.48	2.213	0.418	10.453	1.591	8.585	0.162	2.834	72.851	0.124	143.784	10.489	16.397	0.536	5.181	1.075	1.742	63.413	0.213	0.479	1.775	0.462	25.102	0.063
plasma # 305	WM3000 LCT-MCT	138.8	2.4	484.069	0.018	927.426	134.09	62.12	18.752	41.446	971.634	70.35	254.539	74.545	80.242	111.013	329.283	78.814	75.472	154.894	190.189	121.326	90.245	82.513	120.737	7.668	2.278	0.322	20.386	1.665	8.293	0.217	1.895	48.01	0.157	142.523	13.18	17.191	0.924	6.31	0.6	1.752	70.817	0.284	0.693	1.332	0.437	27.929	0.227
plasma # 306	WM3000 LCT-MCT	125.3	2.4	328.134	0.081	766.864	109.25	60.737	8.775	37.976	743.153	49.802	266.324	65.523	73.232	111.013	290.233	89.364	69.265	177.021	178.868	125.698	67.37	76.174	123.658	6.508	2.169	0.34	13.696	1.443	7.08	0.251	3.048	69.248	0.201	140	12.737	12.482	0.749	6.419	0.482	1.984	63.891	0.348	0.679	1.169	0.456	23.633	0.011
plasma # 307	WM3000 LCT-MCT	122.3	2.6	368.636	0.035	1283.3	147.279	101.479	10.343	50.12	1240.16	46.319	302.855	110.634	126	187.137	412.659	163.983	104.391	308.681	278.491	162.86	84.327	154.573	205.447	7.102	3.128	0.097	24.278	1.888	10.661	0.175	1.591	83.535	0.157	206.847	15.063	27.121	0.948	8.598	0.918	4.379	108.196	0.228	0.667	2.165	0.519	31.548	0.091
plasma # 308	WM3000 LCT-MCT	136.3	2.3	481.063	0.027	1330.03	146.18	108.395	12.672	46.651	986.944	58.509	370.025	107.251	151.579	228.37	490.758	181.78	113.843	344.085	302.264	260.14	116.077	155.685	326.184	7.157	2.878	0.718	17.699	1.729	11.069	0.198	2.083	61.267	0.128	211.892	13.07	22.582	0.802	6.657	0.935	4.901	140.918	0.598	0.572	2.674	0.545	31.548	0.313
plasma # 309	WM3000 LCT-MCT	163.3	2.2	307.262	0.04	630.266	107.492	53.317	8.116	40.771	766.707	56.767	301.676	59.208	66.126	96.952	290.233	68.39	64.61	126.128	204.906	104.493	74.426	69.502	103.211	8.373	1.853	0.295	10.879	1.368	7.512	0.186	2.807	68.733	0.15	131.171	12.184	18.95	0.702	6.013	0.6	1.109	76.31	0.546	0.809	2.317	0.407	27.816	0.424
plasma # 310	WM3000 LCT-MCT	140	2.5	393.551	0.019	659.024	127.495	56.084	6.783	35.759	976.345	42.14	269.859	72.854	77.874	120.529	325.061	80.212	74.626	137.191	161.887	131.163	101.625	74.395	126.579	5.444	1.973	0.125	12.695	1.57	8.457	0.156	2.691	58.436	0.094	174.054	14.842	7.83	0.972	5.082	0.624	1.882	85.148	1.058	0.589	1.602	0.502	19.562	0.157
plasma # 311	WM3000 LCT-MCT	123.3	2.8	450.69	0.015	1053.24	89.137	96.575	26.809	34.12	1164.78	107.266	267.502	100.709	151.579	220.969	425.324	197.034	93.529	327.489	305.66	220.791	86.831	143.452	294.053	6.784	2.594	0.097	13.622	1.273	14.464	0.209	1.913	54.96	0.16	177.838	12.184	10.27	0.841	6.815	0.676	6.82	205.405	0.58	0.494	2.62	0.383	26.346	0.144
plasma # 312	WM3000 LCT-MCT	135.3	2.1	180.843	0.04	558.373	109.141	58.222	5.625	34.988	701.932	38.541	246.29	56.952	68.495	98.537	246.962	58.475	60.096	105.77	173.208	126.791	69.76	87.406	108.079	4.933	1.646	0.057	7.876	1.093	7.85	0.148	1.421	51.228	0.12	133.694	10.511	12.993	0.674	4.785	0.587	1.099	53.62	0.455	0.6	1.31	0.358	18.657	0.127
[truncated: 21 more columns]

## Sheet: TableS3_anova plasma met.
Table S3: One-way ANOVA results from control vs. ketogenic diet group comparisons of metabolites quantified in plasma of melanoma-bearing mice. Related to Figure 3.
A375 (BRAF V600E) melanoma xenografts - plasma metabolites								WM47 (BRAF V600E) melanoma xenografts - plasma metabolites									WM3311 (BRAF/NRAS/NF1 WT) melanoma xenografts - plasma metabolites									WM3000 (BRAF/NRAS WT) melanoma xenografts - plasma metabolites
	f.value	p.value	-log10(p)	FDR	Fisher's LSD				f.value	p.value	-log10(p)	FDR	Fisher's LSD					f.value	p.value	-log10(p)	FDR	Fisher's LSD					f.value	p.value	-log10(p)	FDR	Fisher's LSD
BABA	298.23	5.6684e-21	20.247	3.9112e-19	A375 LCT > A375 CTRL	A375 LCT-MCT > A375 CTRL		BABA	377.99	3.4198e-17	16.466	2.3597e-15	WM47 LCT > WM47 CTRL	WM47 LCT-MCT > WM47 CTRL			BHB	161.32	4.2884e-16	15.368	2.959e-14	WM3311 LCT > WM3311 CTRL	WM3311 LCT-MCT > WM3311 CTRL			BABA	612.79	8.0816e-27	26.093	5.5763e-25	WM3000 LCT > WM3000 CTRL	WM3000 LCT-MCT > WM3000 CTRL
BHB	271.8	2.2184e-20	19.654	7.6535e-19	A375 LCT > A375 CTRL	A375 LCT-MCT > A375 CTRL		BHB	255.07	1.8563e-15	14.731	6.4043e-14	WM47 LCT > WM47 CTRL	WM47 LCT-MCT > WM47 CTRL	WM47 LCT > WM47 LCT-MCT		BABA	115.35	3.0288e-14	13.519	1.0449e-12	WM3311 LCT > WM3311 CTRL	WM3311 LCT-MCT > WM3311 CTRL			BHB	417.03	3.7811e-24	23.422	1.3045e-22	WM3000 LCT > WM3000 CTRL	WM3000 LCT-MCT > WM3000 CTRL	WM3000 LCT > WM3000 LCT-MCT
Val	45.249	6.3863e-10	9.1948	1.4689e-08	A375 CTRL > A375 LCT	A375 CTRL > A375 LCT-MCT		Betaine	37.95	1.0639e-07	6.9731	2.447e-06	WM47 LCT > WM47 CTRL	WM47 LCT-MCT > WM47 CTRL			3-IPA	37.858	1.0923e-08	7.9617	2.5123e-07	WM3311 LCT > WM3311 CTRL	WM3311 LCT-MCT > WM3311 CTRL	WM3311 LCT-MCT > WM3311 LCT		Betaine	80.61	1.9888e-13	12.701	4.5743e-12	WM3000 LCT > WM3000 CTRL	WM3000 LCT-MCT > WM3000 CTRL	WM3000 LCT > WM3000 LCT-MCT
1-Met-His	39.797	2.7431e-09	8.5618	4.7318e-08	A375 LCT > A375 CTRL	A375 LCT-MCT > A375 CTRL		Glucose	35.89	1.6788e-07	6.775	2.896e-06	WM47 CTRL > WM47 LCT	WM47 CTRL > WM47 LCT-MCT	WM47 LCT-MCT > WM47 LCT		HArg	35.583	2.0468e-08	7.6889	3.5307e-07	WM3311 CTRL > WM3311 LCT	WM3311 CTRL > WM3311 LCT-MCT			1-Met-His	60.304	9.5421e-12	11.02	1.646e-10	WM3000 LCT > WM3000 CTRL	WM3000 LCT-MCT > WM3000 CTRL
alpha-AAA	33.255	1.9314e-08	7.7141	2.5888e-07	A375 CTRL > A375 LCT	A375 CTRL > A375 LCT-MCT		HArg	29.861	7.2422e-07	6.1401	9.9943e-06	WM47 CTRL > WM47 LCT	WM47 CTRL > WM47 LCT-MCT			Lys	29.356	1.3398e-07	6.873	1.8489e-06	WM3311 CTRL > WM3311 LCT	WM3311 CTRL > WM3311 LCT-MCT			Glucose	57.118	1.9196e-11	10.717	2.6491e-10	WM3000 CTRL > WM3000 LCT	WM3000 CTRL > WM3000 LCT-MCT	WM3000 LCT-MCT > WM3000 LCT
ProBetaine	32.775	2.2512e-08	7.6476	2.5888e-07	A375 LCT > A375 CTRL	A375 LCT-MCT > A375 CTRL		alpha-AAA	26.955	1.5874e-06	5.7993	1.8255e-05	WM47 CTRL > WM47 LCT	WM47 CTRL > WM47 LCT-MCT			alpha-AAA	22.915	1.2734e-06	5.895	1.4644e-05	WM3311 CTRL > WM3311 LCT	WM3311 CTRL > WM3311 LCT-MCT			Trp	55.287	2.9089e-11	10.536	3.3452e-10	WM3000 CTRL > WM3000 LCT	WM3000 CTRL > WM3000 LCT-MCT	WM3000 LCT-MCT > WM3000 LCT
Trigonelline	29.071	7.7595e-08	7.1102	7.6486e-07	A375 CTRL > A375 LCT	A375 CTRL > A375 LCT-MCT		1-Met-His	20.386	1.2023e-05	4.92	0.00011851	WM47 LCT > WM47 CTRL	WM47 LCT-MCT > WM47 CTRL	WM47 LCT > WM47 LCT-MCT		Val	20.494	3.2911e-06	5.4827	3.2441e-05	WM3311 CTRL > WM3311 LCT	WM3311 CTRL > WM3311 LCT-MCT			Choline	39.922	1.5472e-09	8.8105	1.5251e-08	WM3000 LCT > WM3000 CTRL	WM3000 LCT-MCT > WM3000 CTRL
3-Met-His	24.848	3.63e-07	6.4401	3.1309e-06	A375 LCT > A375 CTRL	A375 LCT-MCT > A375 CTRL		Cys	18.392	2.4233e-05	4.6156	0.00020901	WM47 CTRL > WM47 LCT	WM47 CTRL > WM47 LCT-MCT			Glucose	19.702	4.557e-06	5.3413	3.9304e-05	WM3311 CTRL > WM3311 LCT	WM3311 CTRL > WM3311 LCT-MCT			Thr	36.311	4.6086e-09	8.3364	3.975e-08	WM3000 CTRL > WM3000 LCT	WM3000 CTRL > WM3000 LCT-MCT	WM3000 LCT-MCT > WM3000 LCT
Lys	23.503	6.1402e-07	6.2118	4.7075e-06	A375 CTRL > A375 LCT	A375 CTRL > A375 LCT-MCT		Lys	17.308	3.6203e-05	4.4413	0.00027756	WM47 CTRL > WM47 LCT	WM47 CTRL > WM47 LCT-MCT			TCDCA	17.841	1.0092e-05	4.996	7.7376e-05	WM3311 LCT > WM3311 CTRL	WM3311 LCT-MCT > WM3311 CTRL			ProBetaine	33.85	1.0127e-08	7.9945	7.7642e-08	WM3000 LCT > WM3000 CTRL	WM3000 LCT-MCT > WM3000 CTRL	WM3000 LCT-MCT > WM3000 LCT
Trp	21.097	1.6469e-06	5.7833	1.1364e-05	A375 CTRL > A375 LCT	A375 CTRL > A375 LCT-MCT		Trp	16.294	5.3469e-05	4.2719	0.00036894	WM47 CTRL > WM47 LCT	WM47 CTRL > WM47 LCT-MCT			Ile	16.322	2.0009e-05	4.6988	0.00013806	WM3311 CTRL > WM3311 LCT	WM3311 CTRL > WM3311 LCT-MCT			Lys	33.226	1.2441e-08	7.9051	8.5843e-08	WM3000 CTRL > WM3000 LCT	WM3000 CTRL > WM3000 LCT-MCT	WM3000 LCT-MCT > WM3000 LCT
Ile	20.829	1.8457e-06	5.7338	1.1578e-05	A375 CTRL > A375 LCT	A375 CTRL > A375 LCT-MCT		TCA	14.639	0.00010442	3.9812	0.000655	WM47 LCT > WM47 CTRL	WM47 LCT-MCT > WM47 CTRL			Leu	12.287	0.00014774	3.8305	0.00092673	WM3311 CTRL > WM3311 LCT	WM3311 CTRL > WM3311 LCT-MCT			HArg	27.978	7.8351e-08	7.106	4.9148e-07	WM3000 CTRL > WM3000 LCT	WM3000 CTRL > WM3000 LCT-MCT
Glucose	18.436	5.3066e-06	5.2752	3.0513e-05	A375 CTRL > A375 LCT	A375 CTRL > A375 LCT-MCT		TCDCA	13.857	0.00014553	3.8371	0.00083678	WM47 LCT > WM47 CTRL	WM47 LCT-MCT > WM47 CTRL			Betaine	11.455	0.00023177	3.635	0.0013327	WM3311 LCT > WM3311 CTRL	WM3311 LCT-MCT > WM3311 CTRL			Cit	27.501	9.3606e-08	7.0287	5.3824e-07	WM3000 LCT > WM3000 CTRL	WM3000 LCT-MCT > WM3000 CTRL	WM3000 LCT-MCT > WM3000 LCT
Leu	17.394	8.608e-06	5.0651	4.5689e-05	A375 CTRL > A375 LCT	A375 CTRL > A375 LCT-MCT		Val	13.348	0.00018165	3.7408	0.00096415	WM47 CTRL > WM47 LCT	WM47 CTRL > WM47 LCT-MCT			Phe	9.3353	0.0007827	3.1064	0.0041543	WM3311 CTRL > WM3311 LCT	WM3311 CTRL > WM3311 LCT-MCT			Suc	25.547	1.9809e-07	6.7031	1.0514e-06	WM3000 LCT > WM3000 CTRL	WM3000 LCT-MCT > WM3000 CTRL
Betaine	15.253	2.443e-05	4.6121	0.0001204	A375 LCT > A375 CTRL	A375 LCT-MCT > A375 CTRL		TDCA	11.802	0.00036721	3.4351	0.0018098	WM47 LCT > WM47 CTRL	WM47 LCT > WM47 LCT-MCT			Gln	8.7996	0.0010835	2.9652	0.0053399	WM3311 LCT > WM3311 CTRL	WM3311 LCT-MCT > WM3311 CTRL			3-Met-His	24.933	2.5248e-07	6.5978	1.2444e-06	WM3000 LCT > WM3000 CTRL	WM3000 LCT-MCT > WM3000 CTRL
TCDCA	9.0427	0.000806	3.0937	0.0034985	A375 LCT > A375 CTRL	A375 LCT-MCT > A375 CTRL		DiCA(14:0)	11.453	0.00043332	3.3632	0.0019933	WM47 LCT > WM47 CTRL	WM47 LCT-MCT > WM47 CTRL			TCA	8.422	0.0013689	2.8636	0.0062968	WM3311 LCT > WM3311 CTRL	WM3311 LCT-MCT > WM3311 CTRL			p-Cresol-SO4	23.83	3.9415e-07	6.4043	1.8131e-06	WM3000 CTRL > WM3000 LCT	WM3000 CTRL > WM3000 LCT-MCT	WM3000 LCT-MCT > WM3000 LCT
HArg	9.0324	0.00081126	3.0908	0.0034985	A375 CTRL > A375 LCT	A375 CTRL > A375 LCT-MCT		DCA	10.696	0.00062632	3.2032	0.002701	WM47 LCT > WM47 CTRL	WM47 LCT > WM47 LCT-MCT			Trp	7.4213	0.0025939	2.586	0.011186	WM3311 CTRL > WM3311 LCT	WM3311 CTRL > WM3311 LCT-MCT			Trigonelline	23.053	5.4334e-07	6.2649	2.3432e-06	WM3000 CTRL > WM3000 LCT	WM3000 CTRL > WM3000 LCT-MCT
TMCA	7.6636	0.0019754	2.7043	0.0080179	A375 LCT > A375 CTRL	A375 LCT-MCT > A375 CTRL		Leu	10.142	0.00082707	3.0825	0.0033569	WM47 CTRL > WM47 LCT	WM47 CTRL > WM47 LCT-MCT			PAG	7.1674	0.003065	2.5136	0.01244	WM3311 CTRL > WM3311 LCT	WM3311 CTRL > WM3311 LCT-MCT			Val	17.659	6.1051e-06	5.2143	2.478e-05	WM3000 CTRL > WM3000 LCT	WM3000 CTRL > WM3000 LCT-MCT
Cit	7.1388	0.0028177	2.5501	0.010156	A375 LCT > A375 CTRL	A375 LCT-MCT > A375 CTRL		Ile	8.9305	0.001561	2.8066	0.0057561	WM47 CTRL > WM47 LCT	WM47 CTRL > WM47 LCT-MCT			3-Met-His	7.0574	0.0032971	2.4819	0.012639	WM3311 LCT > WM3311 CTRL				TCDCA	16.178	1.2686e-05	4.8967	4.8631e-05	WM3000 LCT > WM3000 CTRL	WM3000 LCT-MCT > WM3000 CTRL
TCA	7.124	0.0028466	2.5457	0.010156	A375 LCT > A375 CTRL	A375 LCT-MCT > A375 CTRL		TMCA	8.9023	0.001585	2.8	0.0057561	WM47 LCT > WM47 CTRL	WM47 LCT-MCT > WM47 CTRL			GABA	6.1273	0.0062056	2.2072	0.022536	WM3311 CTRL > WM3311 LCT-MCT	WM3311 LCT > WM3311 LCT-MCT			SDMA	15.534	1.7616e-05	4.7541	6.3973e-05	WM3000 LCT > WM3000 CTRL	WM3000 LCT-MCT > WM3000 CTRL	WM3000 LCT-MCT > WM3000 LCT
Kynurenine	7.0684	0.0029572	2.5291	0.010156	A375 CTRL > A375 LCT	A375 CTRL > A375 LCT-MCT		Phe	7.6893	0.0031218	2.5056	0.01077	WM47 CTRL > WM47 LCT	WM47 CTRL > WM47 LCT-MCT			DiCA(14:0)	5.9476	0.0070359	2.1527	0.024274	WM3311 LCT > WM3311 CTRL	WM3311 LCT-MCT > WM3311 CTRL			TCA	14.209	3.5361e-05	4.4515	0.000122	WM3000 LCT > WM3000 CTRL	WM3000 LCT-MCT > WM3000 CTRL
Cystine	7.004	0.0030911	2.5099	0.010156	A375 CTRL > A375 LCT	A375 LCT-MCT > A375 LCT		Thr	7.3648	0.0037715	2.4235	0.012392	WM47 CTRL > WM47 LCT	WM47 CTRL > WM47 LCT-MCT			Putrescine	5.724	0.0082386	2.0841	0.025991	WM3311 CTRL > WM3311 LCT	WM3311 CTRL > WM3311 LCT-MCT			alpha-AAA	13.58	4.9769e-05	4.303	0.00016353	WM3000 CTRL > WM3000 LCT	WM3000 CTRL > WM3000 LCT-MCT
Arg	6.029	0.0061413	2.2117	0.019229	A375 CTRL > A375 LCT	A375 CTRL > A375 LCT-MCT		Trigonelline	6.8785	0.0050392	2.2976	0.015805	WM47 CTRL > WM47 LCT	WM47 CTRL > WM47 LCT-MCT			p-Cresol-SO4	5.6738	0.0085378	2.0687	0.025991	WM3311 CTRL > WM3311 LCT	WM3311 CTRL > WM3311 LCT-MCT			5-AVA	12.984	6.9221e-05	4.1598	0.0002171	WM3000 LCT > WM3000 CTRL	WM3000 LCT-MCT > WM3000 CTRL
DiCA(14:0)	5.9697	0.0064097	2.1932	0.019229	A375 LCT > A375 CTRL	A375 LCT > A375 LCT-MCT		p-Cresol-SO4	6.7189	0.0055517	2.2556	0.016655	WM47 CTRL > WM47 LCT	WM47 CTRL > WM47 LCT-MCT			Orn	5.6533	0.0086637	2.0623	0.025991	WM3311 CTRL > WM3311 LCT-MCT				TMCA	12.24	0.00010555	3.9765	0.00031665	WM3000 LCT > WM3000 CTRL	WM3000 LCT-MCT > WM3000 CTRL
Asp	5.0384	0.012745	1.8946	0.036643	A375 CTRL > A375 LCT	A375 CTRL > A375 LCT-MCT		ProBetaine	6.4898	0.0063901	2.1945	0.018371	WM47 LCT-MCT > WM47 CTRL	WM47 LCT-MCT > WM47 LCT			TMCA	5.4274	0.010185	1.992	0.029283	WM3311 LCT > WM3311 CTRL	WM3311 LCT-MCT > WM3311 CTRL			Leu	11.575	0.00015533	3.8087	0.00044658	WM3000 CTRL > WM3000 LCT	WM3000 CTRL > WM3000 LCT-MCT
Glu	4.7919	0.015369	1.8134	0.042418	A375 CTRL > A375 LCT	A375 CTRL > A375 LCT-MCT		CA	6.0496	0.0084184	2.0748	0.023235	WM47 LCT > WM47 CTRL	WM47 LCT > WM47 LCT-MCT			Thr	5.0839	0.013075	1.8836	0.036087	WM3311 CTRL > WM3311 LCT	WM3311 CTRL > WM3311 LCT-MCT			Phe	11.321	0.00018043	3.7437	0.00048548	WM3000 CTRL > WM3000 LCT	WM3000 LCT-MCT > WM3000 LCT
								3-Met-His	5.8738	0.009417	2.0261	0.024991	WM47 LCT > WM47 CTRL	WM47 LCT > WM47 LCT-MCT			His	4.9837	0.014075	1.8515	0.037354	WM3311 CTRL > WM3311 LCT-MCT	WM3311 LCT > WM3311 LCT-MCT			Asn	11.298	0.00018294	3.7377	0.00048548	WM3000 LCT-MCT > WM3000 CTRL	WM3000 LCT-MCT > WM3000 LCT
								3-IPA	5.3548	0.013207	1.8792	0.03375	WM47 LCT > WM47 CTRL	WM47 LCT > WM47 LCT-MCT			Cit	4.9214	0.014739	1.8315	0.037665	WM3311 LCT > WM3311 CTRL				DiCA(14:0)	11	0.00021851	3.6605	0.00055842	WM3000 LCT > WM3000 CTRL	WM3000 LCT-MCT > WM3000 CTRL
																	ProBetaine	4.8491	0.01555	1.8083	0.038319	WM3311 LCT-MCT > WM3311 CTRL				Ser	10.76	0.00025248	3.5978	0.00062219	WM3000 LCT-MCT > WM3000 CTRL	WM3000 LCT-MCT > WM3000 LCT
																	DCA	4.7338	0.016944	1.771	0.040315	WM3311 LCT > WM3311 CTRL				HCys	10.332	0.00032781	3.4844	0.00077996	WM3000 LCT-MCT > WM3000 CTRL	WM3000 LCT-MCT > WM3000 LCT
																	Asp	4.6011	0.018717	1.7278	0.043049	WM3311 CTRL > WM3311 LCT-MCT	WM3311 LCT > WM3311 LCT-MCT			Ile	8.5559	0.001015	2.9935	0.0023346	WM3000 CTRL > WM3000 LCT	WM3000 CTRL > WM3000 LCT-MCT
																	Ind-SO4	4.3717	0.022269	1.6523	0.049565	WM3311 LCT > WM3311 CTRL	WM3311 LCT-MCT > WM3311 CTRL			Sarcosine	7.8979	0.0015746	2.8028	0.0035047	WM3000 LCT-MCT > WM3000 CTRL	WM3000 LCT-MCT > WM3000 LCT
																										AABA	7.2182	0.0025098	2.6004	0.0054118	WM3000 LCT-MCT > WM3000 CTRL	WM3000 LCT-MCT > WM3000 LCT
																										Kynurenine	6.9721	0.0029812	2.5256	0.0062334	WM3000 CTRL > WM3000 LCT	WM3000 LCT-MCT > WM3000 LCT
																										Pro	6.8211	0.0033161	2.4794	0.0067298	WM3000 LCT-MCT > WM3000 CTRL	WM3000 LCT-MCT > WM3000 LCT
																										3-IAA	6.6583	0.0037224	2.4292	0.0072962	WM3000 LCT-MCT > WM3000 CTRL	WM3000 LCT-MCT > WM3000 LCT
																										Gln	6.6269	0.0038067	2.4195	0.0072962	WM3000 LCT-MCT > WM3000 CTRL	WM3000 LCT-MCT > WM3000 LCT
																										TDCA	6.5478	0.0040282	2.3949	0.007512	WM3000 LCT-MCT > WM3000 CTRL
																										Creatinine	6.1273	0.0054581	2.263	0.0099108	WM3000 LCT > WM3000 CTRL	WM3000 LCT-MCT > WM3000 CTRL
																										Putrescine	6.0483	0.0057825	2.2379	0.010231	WM3000 CTRL > WM3000 LCT	WM3000 CTRL > WM3000 LCT-MCT
																										Met	5.6796	0.0075899	2.1198	0.013093	WM3000 LCT-MCT > WM3000 CTRL	WM3000 LCT-MCT > WM3000 LCT
																										t4-OH-Pro	5.4972	0.008698	2.0606	0.014638	WM3000 LCT-MCT > WM3000 CTRL	WM3000 LCT-MCT > WM3000 LCT
																										Spermidine	5.14	0.011396	1.9433	0.018721	WM3000 CTRL > WM3000 LCT	WM3000 LCT-MCT > WM3000 LCT
																										Ala	4.9872	0.012809	1.8925	0.020554	WM3000 LCT-MCT > WM3000 LCT
																										Asp	4.8088	0.014698	1.8327	0.02305	WM3000 CTRL > WM3000 LCT	WM3000 LCT-MCT > WM3000 LCT
																										beta-Ala	4.4588	0.019318	1.714	0.02962	WM3000 LCT-MCT > WM3000 CTRL
																										Serotonin	4.3713	0.020698	1.6841	0.031047	WM3000 CTRL > WM3000 LCT
																										Histamine	4.316	0.021624	1.6651	0.031746	WM3000 CTRL > WM3000 LCT	WM3000 LCT-MCT > WM3000 LCT
																										GABA	3.822	0.032139	1.493	0.0462	WM3000 LCT > WM3000 CTRL	WM3000 LCT-MCT > WM3000 CTRL

## Sheet: TableS4_filtering plasma met.
Table S4: Overview and filtering result of significantly up- and down-regulated metabolites in plasma of melanoma-bearing mice treated with control and ketogenic diets. Related to Figure 3.											Textual summary of the Venn diagram analysis. The table lists all metabolites which were up- or downregulated by ketogenic diets in plasma of melanoma-bearing mice mice in each intersection or were unique to a certain melanoma subtype. Plasma metabolites with an FDR-adj. p-value <0.05 for LCT vs. CTRL and LCT-MCT vs. CTRL were included in the analysis performed using the website: http://bioinform…
CTRL: control diet; LCT: long-chain triglyceride based ketogenic diet; LCT-MCT: long-chain triglyceride based ketogenic diet supplemented with medium-chain triglycerides
A375 (BRAF V600E) melanoma xenografts - plasma metabolites											Intersection	Upregulated metabolites		Downregulated metabolites
Metabolites significantly increased by LCT and LCT-MCT	p.value	FDR	Fisher's LSD		Metabolites significantly decreased by LCT and LCT-MCT	p.value	FDR	Fisher's LSD				#	Compound	#	Compound
BABA	5.6684e-21	3.9112e-19	A375 LCT > A375 CTRL	A375 LCT-MCT > A375 CTRL	Val	6.3863e-10	1.4689e-08	A375 CTRL > A375 LCT	A375 CTRL > A375 LCT-MCT		A375 vs. WM47 vs. WM3311 vs. WM3000	6	TCA, TCDCA, BABA, BHB, TMCA, Betaine	8	Leu, Lys, Glucose, alpha-AAA, Trp, Val, Harg, Ile
BHB	2.2184e-20	7.6535e-19	A375 LCT > A375 CTRL	A375 LCT-MCT > A375 CTRL	alpha-AAA	1.9314e-08	2.5888e-07	A375 CTRL > A375 LCT	A375 CTRL > A375 LCT-MCT		A375 vs. WM47 vs. WM3311	0		0
1-Met-His	2.7431e-09	4.7318e-08	A375 LCT > A375 CTRL	A375 LCT-MCT > A375 CTRL	Trigonelline	7.7595e-08	7.6486e-07	A375 CTRL > A375 LCT	A375 CTRL > A375 LCT-MCT		A375 vs. WM47 vs. WM3000	1	1-Met-His	1	Trigonelline
ProBetaine	2.2512e-08	2.5888e-07	A375 LCT > A375 CTRL	A375 LCT-MCT > A375 CTRL	Lys	6.1402e-07	4.7075e-06	A375 CTRL > A375 LCT	A375 CTRL > A375 LCT-MCT		A375 vs. WM3311 vs. WM3000	0		0
3-Met-His	3.63e-07	3.1309e-06	A375 LCT > A375 CTRL	A375 LCT-MCT > A375 CTRL	Trp	1.6469e-06	1.1364e-05	A375 CTRL > A375 LCT	A375 CTRL > A375 LCT-MCT		WM47 vs. WM3311 vs. WM3000	1	DiCA(14:0)	2	p-Cresol-SO4, Thr
Betaine	2.443e-05	0.0001204	A375 LCT > A375 CTRL	A375 LCT-MCT > A375 CTRL	Ile	1.8457e-06	1.1578e-05	A375 CTRL > A375 LCT	A375 CTRL > A375 LCT-MCT		A375 vs. WM47	0		0
TCDCA	0.000806	0.0034985	A375 LCT > A375 CTRL	A375 LCT-MCT > A375 CTRL	Glucose	5.3066e-06	3.0513e-05	A375 CTRL > A375 LCT	A375 CTRL > A375 LCT-MCT		A375 vs. WM3311	0		0
TMCA	0.0019754	0.0080179	A375 LCT > A375 CTRL	A375 LCT-MCT > A375 CTRL	Leu	8.608e-06	4.5689e-05	A375 CTRL > A375 LCT	A375 CTRL > A375 LCT-MCT		A375 vs. WM3000	3	Cit, ProBetaine, 3-Met-His	0
Cit	0.0028177	0.010156	A375 LCT > A375 CTRL	A375 LCT-MCT > A375 CTRL	HArg	0.00081126	0.0034985	A375 CTRL > A375 LCT	A375 CTRL > A375 LCT-MCT		WM47 vs. WM3311	0		1	Phe
TCA	0.0028466	0.010156	A375 LCT > A375 CTRL	A375 LCT-MCT > A375 CTRL	Kynurenine	0.0029572	0.010156	A375 CTRL > A375 LCT	A375 CTRL > A375 LCT-MCT		WM47 vs. WM3000	0		0
					Arg	0.0061413	0.019229	A375 CTRL > A375 LCT	A375 CTRL > A375 LCT-MCT		WM3311 vs. WM3000	0		1	Putrescine
					Asp	0.012745	0.036643	A375 CTRL > A375 LCT	A375 CTRL > A375 LCT-MCT		A375	0		4	Glu, Kynurenine, Arg, Asp
					Glu	0.015369	0.042418	A375 CTRL > A375 LCT	A375 CTRL > A375 LCT-MCT		WM47	0		1	Cys
											WM3311	3	Ind-SO4, Gln, 3-IPA	1	PAG
WM47 (BRAF V600E) melanoma xenografts - plasma metabolites											WM3000	6	5-AVA, Choline, Suc, Creatinine, GABA, SDMA	0
Metabolites significantly increased by LCT and LCT-MCT	p.value	FDR	Fisher's LSD		Metabolites significantly decreased by LCT and LCT-MCT	p.value	FDR	Fisher's LSD
BABA	3.4198e-17	2.3597e-15	WM47 LCT > WM47 CTRL	WM47 LCT-MCT > WM47 CTRL	Glucose	1.6788e-07	2.896e-06	WM47 CTRL > WM47 LCT	WM47 CTRL > WM47 LCT-MCT
BHB	1.8563e-15	6.4043e-14	WM47 LCT > WM47 CTRL	WM47 LCT-MCT > WM47 CTRL	HArg	7.2422e-07	9.9943e-06	WM47 CTRL > WM47 LCT	WM47 CTRL > WM47 LCT-MCT
Betaine	1.0639e-07	2.447e-06	WM47 LCT > WM47 CTRL	WM47 LCT-MCT > WM47 CTRL	alpha-AAA	1.5874e-06	1.8255e-05	WM47 CTRL > WM47 LCT	WM47 CTRL > WM47 LCT-MCT
1-Met-His	1.2023e-05	0.00011851	WM47 LCT > WM47 CTRL	WM47 LCT-MCT > WM47 CTRL	Cys	2.4233e-05	0.00020901	WM47 CTRL > WM47 LCT	WM47 CTRL > WM47 LCT-MCT
TCA	0.00010442	0.000655	WM47 LCT > WM47 CTRL	WM47 LCT-MCT > WM47 CTRL	Lys	3.6203e-05	0.00027756	WM47 CTRL > WM47 LCT	WM47 CTRL > WM47 LCT-MCT
TCDCA	0.00014553	0.00083678	WM47 LCT > WM47 CTRL	WM47 LCT-MCT > WM47 CTRL	Trp	5.3469e-05	0.00036894	WM47 CTRL > WM47 LCT	WM47 CTRL > WM47 LCT-MCT
DiCA(14:0)	0.00043332	0.0019933	WM47 LCT > WM47 CTRL	WM47 LCT-MCT > WM47 CTRL	Val	0.00018165	0.00096415	WM47 CTRL > WM47 LCT	WM47 CTRL > WM47 LCT-MCT
TMCA	0.001585	0.0057561	WM47 LCT > WM47 CTRL	WM47 LCT-MCT > WM47 CTRL	Leu	0.00082707	0.0033569	WM47 CTRL > WM47 LCT	WM47 CTRL > WM47 LCT-MCT
					Ile	0.001561	0.0057561	WM47 CTRL > WM47 LCT	WM47 CTRL > WM47 LCT-MCT
					Phe	0.0031218	0.01077	WM47 CTRL > WM47 LCT	WM47 CTRL > WM47 LCT-MCT
					Thr	0.0037715	0.012392	WM47 CTRL > WM47 LCT	WM47 CTRL > WM47 LCT-MCT
					Trigonelline	0.0050392	0.015805	WM47 CTRL > WM47 LCT	WM47 CTRL > WM47 LCT-MCT
					p-Cresol-SO4	0.0055517	0.016655	WM47 CTRL > WM47 LCT	WM47 CTRL > WM47 LCT-MCT
WM3311 (BRAF/NRAS/NF1 WT) melanoma xenografts - plasma metabolites
Metabolites significantly increased by LCT and LCT-MCT	p.value	FDR	Fisher's LSD		Metabolites significantly decreased by LCT and LCT-MCT	p.value	FDR	Fisher's LSD
BHB	4.2884e-16	2.959e-14	WM3311 LCT > WM3311 CTRL	WM3311 LCT-MCT > WM3311 CTRL	HArg	2.0468e-08	3.5307e-07	WM3311 CTRL > WM3311 LCT	WM3311 CTRL > WM3311 LCT-MCT
BABA	3.0288e-14	1.0449e-12	WM3311 LCT > WM3311 CTRL	WM3311 LCT-MCT > WM3311 CTRL	Lys	1.3398e-07	1.8489e-06	WM3311 CTRL > WM3311 LCT	WM3311 CTRL > WM3311 LCT-MCT
3-IPA	1.0923e-08	2.5123e-07	WM3311 LCT > WM3311 CTRL	WM3311 LCT-MCT > WM3311 CTRL	alpha-AAA	1.2734e-06	1.4644e-05	WM3311 CTRL > WM3311 LCT	WM3311 CTRL > WM3311 LCT-MCT
TCDCA	1.0092e-05	7.7376e-05	WM3311 LCT > WM3311 CTRL	WM3311 LCT-MCT > WM3311 CTRL	Val	3.2911e-06	3.2441e-05	WM3311 CTRL > WM3311 LCT	WM3311 CTRL > WM3311 LCT-MCT
Betaine	0.00023177	0.0013327	WM3311 LCT > WM3311 CTRL	WM3311 LCT-MCT > WM3311 CTRL	Glucose	4.557e-06	3.9304e-05	WM3311 CTRL > WM3311 LCT	WM3311 CTRL > WM3311 LCT-MCT
Gln	0.0010835	0.0053399	WM3311 LCT > WM3311 CTRL	WM3311 LCT-MCT > WM3311 CTRL	Ile	2.0009e-05	0.00013806	WM3311 CTRL > WM3311 LCT	WM3311 CTRL > WM3311 LCT-MCT
TCA	0.0013689	0.0062968	WM3311 LCT > WM3311 CTRL	WM3311 LCT-MCT > WM3311 CTRL	Leu	0.00014774	0.00092673	WM3311 CTRL > WM3311 LCT	WM3311 CTRL > WM3311 LCT-MCT
DiCA(14:0)	0.0070359	0.024274	WM3311 LCT > WM3311 CTRL	WM3311 LCT-MCT > WM3311 CTRL	Phe	0.0007827	0.0041543	WM3311 CTRL > WM3311 LCT	WM3311 CTRL > WM3311 LCT-MCT
TMCA	0.010185	0.029283	WM3311 LCT > WM3311 CTRL	WM3311 LCT-MCT > WM3311 CTRL	Trp	0.0025939	0.011186	WM3311 CTRL > WM3311 LCT	WM3311 CTRL > WM3311 LCT-MCT
Ind-SO4	0.022269	0.049565	WM3311 LCT > WM3311 CTRL	WM3311 LCT-MCT > WM3311 CTRL	PAG	0.003065	0.01244	WM3311 CTRL > WM3311 LCT	WM3311 CTRL > WM3311 LCT-MCT
					Putrescine	0.0082386	0.025991	WM3311 CTRL > WM3311 LCT	WM3311 CTRL > WM3311 LCT-MCT
					p-Cresol-SO4	0.0085378	0.025991	WM3311 CTRL > WM3311 LCT	WM3311 CTRL > WM3311 LCT-MCT
					Thr	0.013075	0.036087	WM3311 CTRL > WM3311 LCT	WM3311 CTRL > WM3311 LCT-MCT
WM3000 (BRAF/NRAS WT) melanoma xenografts - plasma metabolites
Metabolites significantly increased by LCT and LCT-MCT	p.value	FDR	Fisher's LSD		Metabolites significantly decreased by LCT and LCT-MCT	p.value	FDR	Fisher's LSD
BABA	8.0816e-27	5.5763e-25	WM3000 LCT > WM3000 CTRL	WM3000 LCT-MCT > WM3000 CTRL	Glucose	1.9196e-11	2.6491e-10	WM3000 CTRL > WM3000 LCT	WM3000 CTRL > WM3000 LCT-MCT
BHB	3.7811e-24	1.3045e-22	WM3000 LCT > WM3000 CTRL	WM3000 LCT-MCT > WM3000 CTRL	Trp	2.9089e-11	3.3452e-10	WM3000 CTRL > WM3000 LCT	WM3000 CTRL > WM3000 LCT-MCT
Betaine	1.9888e-13	4.5743e-12	WM3000 LCT > WM3000 CTRL	WM3000 LCT-MCT > WM3000 CTRL	Thr	4.6086e-09	3.975e-08	WM3000 CTRL > WM3000 LCT	WM3000 CTRL > WM3000 LCT-MCT
1-Met-His	9.5421e-12	1.646e-10	WM3000 LCT > WM3000 CTRL	WM3000 LCT-MCT > WM3000 CTRL	Lys	1.2441e-08	8.5843e-08	WM3000 CTRL > WM3000 LCT	WM3000 CTRL > WM3000 LCT-MCT
Choline	1.5472e-09	1.5251e-08	WM3000 LCT > WM3000 CTRL	WM3000 LCT-MCT > WM3000 CTRL	HArg	7.8351e-08	4.9148e-07	WM3000 CTRL > WM3000 LCT	WM3000 CTRL > WM3000 LCT-MCT
ProBetaine	1.0127e-08	7.7642e-08	WM3000 LCT > WM3000 CTRL	WM3000 LCT-MCT > WM3000 CTRL	p-Cresol-SO4	3.9415e-07	1.8131e-06	WM3000 CTRL > WM3000 LCT	WM3000 CTRL > WM3000 LCT-MCT
Cit	9.3606e-08	5.3824e-07	WM3000 LCT > WM3000 CTRL	WM3000 LCT-MCT > WM3000 CTRL	Trigonelline	5.4334e-07	2.3432e-06	WM3000 CTRL > WM3000 LCT	WM3000 CTRL > WM3000 LCT-MCT
Suc	1.9809e-07	1.0514e-06	WM3000 LCT > WM3000 CTRL	WM3000 LCT-MCT > WM3000 CTRL	Val	6.1051e-06	2.478e-05	WM3000 CTRL > WM3000 LCT	WM3000 CTRL > WM3000 LCT-MCT
3-Met-His	2.5248e-07	1.2444e-06	WM3000 LCT > WM3000 CTRL	WM3000 LCT-MCT > WM3000 CTRL	alpha-AAA	4.9769e-05	0.00016353	WM3000 CTRL > WM3000 LCT	WM3000 CTRL > WM3000 LCT-MCT
TCDCA	1.2686e-05	4.8631e-05	WM3000 LCT > WM3000 CTRL	WM3000 LCT-MCT > WM3000 CTRL	Leu	0.00015533	0.00044658	WM3000 CTRL > WM3000 LCT	WM3000 CTRL > WM3000 LCT-MCT
SDMA	1.7616e-05	6.3973e-05	WM3000 LCT > WM3000 CTRL	WM3000 LCT-MCT > WM3000 CTRL	Ile	0.001015	0.0023346	WM3000 CTRL > WM3000 LCT	WM3000 CTRL > WM3000 LCT-MCT
TCA	3.5361e-05	0.000122	WM3000 LCT > WM3000 CTRL	WM3000 LCT-MCT > WM3000 CTRL	Putrescine	0.0057825	0.010231	WM3000 CTRL > WM3000 LCT	WM3000 CTRL > WM3000 LCT-MCT
5-AVA	6.9221e-05	0.0002171	WM3000 LCT > WM3000 CTRL	WM3000 LCT-MCT > WM3000 CTRL
TMCA	0.00010555	0.00031665	WM3000 LCT > WM3000 CTRL	WM3000 LCT-MCT > WM3000 CTRL
DiCA(14:0)	0.00021851	0.00055842	WM3000 LCT > WM3000 CTRL	WM3000 LCT-MCT > WM3000 CTRL
Creatinine	0.0054581	0.0099108	WM3000 LCT > WM3000 CTRL	WM3000 LCT-MCT > WM3000 CTRL
GABA	0.032139	0.0462	WM3000 LCT > WM3000 CTRL	WM3000 LCT-MCT > WM3000 CTRL

## Sheet: TableS5_MetPA plasma met.
Table S5: Metabolic pathway analysis (MetPA) results from control vs. ketogenic diet group comparisons of metabolites quantified in plasma of melanoma-bearing mice. Related to Figure 3.
A375 (BRAF V600E) melanoma xenografts - plasma metabolites
Input data		MetPA result
Query	HMDB	Pathway	Total Cmpd	Hits	Raw p	-log10(p)	Holm adjust	FDR	Impact
Glucose	HMDB0000122	Butanoate metabolism	15	2	6.7636e-22	21.17	1.6233e-20	1.6233e-20	0
beta-Hydroxybutyrate	HMDB0000357	Synthesis and degradation of ketone bodies	5	1	4.048e-21	20.393	9.3105e-20	4.8577e-20	0
Trigonelline	HMDB0000875	Lysine degradation	25	2	6.5407e-10	9.1844	1.439e-08	5.2326e-09	0.14085
Arginine	HMDB0000517	Valine, leucine and isoleucine degradation	40	3	5.3651e-09	8.2704	1.1267e-07	2.5752e-08	0
Aspartate	HMDB0000191	Valine, leucine and isoleucine biosynthesis	8	3	5.3651e-09	8.2704	1.1267e-07	2.5752e-08	0
Glutamate	HMDB0000148	Aminoacyl-tRNA biosynthesis	48	8	2.3699e-08	7.6253	4.5028e-07	9.4795e-08	0
Isoleucine	HMDB0000172	Biotin metabolism	10	1	1.7521e-07	6.7564	3.1537e-06	6.0071e-07	0
Leucine	HMDB0000687	Histidine metabolism	16	3	2.5368e-07	6.5957	4.3126e-06	7.6105e-07	0
Lysine	HMDB0000182	Pantothenate and CoA biosynthesis	19	2	5.8359e-07	6.2339	9.3374e-06	1.5562e-06	0
Tryptophan	HMDB0000929	Glycolysis / Gluconeogenesis	26	1	8.1525e-07	6.0887	1.2229e-05	1.9566e-06	0.00021
Valine	HMDB0000883	Tryptophan metabolism	41	2	4.3871e-06	5.3578	6.1419e-05	9.5718e-06	0.23722
1-Methylhistidine	HMDB0000001	Glycine, serine and threonine metabolism	34	1	1.0862e-05	4.9641	0.00014121	2.1724e-05	0.04655
3-Methylhistidine	HMDB0000479	Primary bile acid biosynthesis	46	2	0.00021377	3.6701	0.0025652	0.00039465	0.0457
alpha-Aminoadipic acid	HMDB0000510	Taurine and hypotaurine metabolism	8	1	0.00056168	3.2505	0.0061785	0.00096288	0
beta-Aminobutyric acid	HMDB0031654	Arginine biosynthesis	14	4	0.001226	2.9115	0.01226	0.0019616	0.42132
Betaine	HMDB0000043	Arginine and proline metabolism	38	2	0.0023654	2.6261	0.021289	0.0035481	0.14386
Citrulline	HMDB0000904	Alanine, aspartate and glutamate metabolism	28	2	0.0031304	2.5044	0.025043	0.0041661	0.42068
Homoarginine	HMDB0000670	beta-Alanine metabolism	21	1	0.0032982	2.4817	0.025043	0.0041661	0
Kynurenine	HMDB0000684	Nicotinate and nicotinamide metabolism	15	1	0.0032982	2.4817	0.025043	0.0041661	0
Proline Betaine	HMDB0004827	D-Glutamine and D-glutamate metabolism	6	1	0.0056605	2.2471	0.028302	0.0056605	0.5
Taurocholic acid	HMDB0000036	Glutathione metabolism	28	1	0.0056605	2.2471	0.028302	0.0056605	0.01966
Taurochenodeoxycholic acid	HMDB0000951	Glyoxylate and dicarboxylate metabolism	32	1	0.0056605	2.2471	0.028302	0.0056605	0
Tauromuricholic acid	HMDB0000932	Porphyrin and chlorophyll metabolism	30	1	0.0056605	2.2471	0.028302	0.0056605	0
		Nitrogen metabolism	6	1	0.0056605	2.2471	0.028302	0.0056605	0
WM47 (BRAF V600E) melanoma xenografts - plasma metabolites
Input data		MetPA result
Query	HMDB	Pathway	Total Cmpd	Hits	Raw p	-log10(p)	Holm adjust	FDR	Impact
Glucose	HMDB0000122	Synthesis and degradation of ketone bodies	5	1	2.91e-15	14.536	5.5291e-14	2.7645e-14	0
beta-Hydroxybutyrate	HMDB0000357	Butanoate metabolism	15	1	2.91e-15	14.536	5.5291e-14	2.7645e-14	0
Trigonelline	HMDB0000875	Glycine, serine and threonine metabolism	34	3	3.6975e-09	8.4321	6.2858e-08	2.3418e-08	0.07063
Cysteine	HMDB0000574	Lysine degradation	25	2	1.4583e-07	6.8361	2.3333e-06	6.927e-07	0.14085
Isoleucine	HMDB0000172	Pantothenate and CoA biosynthesis	19	2	2.8031e-07	6.5524	4.2046e-06	1.0652e-06	0
Leucine	HMDB0000687	Glycolysis / Gluconeogenesis	26	1	8.273e-07	6.0823	1.1582e-05	2.6198e-06	0.00021
Lysine	HMDB0000182	Aminoacyl-tRNA biosynthesis	48	8	3.1906e-06	5.4961	4.1477e-05	8.6601e-06	0
Phenylalanine	HMDB0000159	Biotin metabolism	10	1	6.4934e-06	5.1875	7.7921e-05	1.1563e-05	0
Threonine	HMDB0000167	Cysteine and methionine metabolism	33	1	6.6946e-06	5.1743	7.7921e-05	1.1563e-05	0.09592
Tryptophan	HMDB0000929	Glutathione metabolism	28	1	6.6946e-06	5.1743	7.7921e-05	1.1563e-05	0.00343
Valine	HMDB0000883	Thiamine metabolism	7	1	6.6946e-06	5.1743	7.7921e-05	1.1563e-05	0
1-Methylhistidine	HMDB0000001	Tryptophan metabolism	41	1	9.9251e-06	5.0033	7.9401e-05	1.5715e-05	0.14305
alpha-Aminoadipic acid	HMDB0000510	Taurine and hypotaurine metabolism	8	2	2.2725e-05	4.6435	0.00015908	3.3214e-05	0
beta-Aminobutyric acid	HMDB0031654	Primary bile acid biosynthesis	46	2	2.4657e-05	4.6081	0.00015908	3.3464e-05	0.0457
Betaine	HMDB0000043	Valine, leucine and isoleucine degradation	40	3	6.6507e-05	4.1771	0.00033253	8.4242e-05	0
Homoarginine	HMDB0000670	Valine, leucine and isoleucine biosynthesis	8	4	8.4239e-05	4.0745	0.00033695	0.00010003	0
Taurocholic acid	HMDB0000036	Histidine metabolism	16	1	0.0001084	3.965	0.00033695	0.00012115	0
Taurochenodeoxycholic acid	HMDB0000951	Phenylalanine, tyrosine and tryptophan biosynthesis	4	1	0.00059629	3.2245	0.0011926	0.00059629	0.5
Tauromuricholic acid	HMDB0000932	Phenylalanine metabolism	12	1	0.00059629	3.2245	0.0011926	0.00059629	0.35714
Tetradecanedioic acid	HMDB0000872
p-Cresol sulfate	HMDB0011635
WM3311 (BRAF/NRAS/NF1 WT) melanoma xenografts - plasma metabolites
Input data		MetPA result
Query	HMDB	Pathway	Total Cmpd	Hits	Raw p	-log10(p)	Holm adjust	FDR	Impact
Glucose	HMDB0000122	Synthesis and degradation of ketone bodies	5	1	9.3404e-17	16.03	2.2417e-15	1.1209e-15	0
beta-Hydroxybutyrate	HMDB0000357	Butanoate metabolism	15	1	9.3404e-17	16.03	2.2417e-15	1.1209e-15	0
Glutamine	HMDB0000641	Lysine degradation	25	2	1.139e-08	7.9435	2.5059e-07	9.1123e-08	0.14085
Isoleucine	HMDB0000172	Biotin metabolism	10	1	2.609e-08	7.5835	5.479e-07	1.5654e-07	0
Leucine	HMDB0000687	Pantothenate and CoA biosynthesis	19	1	4.3647e-07	6.36	8.7294e-06	2.0951e-06	0
Lysine	HMDB0000182	Glycolysis / Gluconeogenesis	26	1	6.1311e-07	6.2125	1.1649e-05	2.4524e-06	0.00021
Phenylalanine	HMDB0000159	Aminoacyl-tRNA biosynthesis	48	8	1.0985e-06	5.9592	1.9774e-05	3.7664e-06	0
Threonine	HMDB0000167	Valine, leucine and isoleucine degradation	40	3	2.645e-06	5.5776	4.4965e-05	7.9351e-06	0
Tryptophan	HMDB0000929	Valine, leucine and isoleucine biosynthesis	8	4	5.04e-06	5.2976	8.0639e-05	1.344e-05	0
Valine	HMDB0000883	Glycine, serine and threonine metabolism	34	2	8.8121e-06	5.0549	0.00013218	2.1149e-05	0.07063
alpha-Aminoadipic acid	HMDB0000510	Primary bile acid biosynthesis	46	2	1.7251e-05	4.7632	0.00024152	3.7639e-05	0.0457
beta-Aminobutyric acid	HMDB0031654	Phenylalanine, tyrosine and tryptophan biosynthesis	4	1	0.0001656	3.781	0.0021527	0.00030242	0.5
Betaine	HMDB0000043	Taurine and hypotaurine metabolism	8	1	0.00024855	3.6046	0.0029827	0.00030242	0
Homoarginine	HMDB0000670	Alanine, aspartate and glutamate metabolism	28	1	0.00025202	3.5986	0.0029827	0.00030242	0.11378
Phenylacetylglycine	HMDB0000821	Arginine biosynthesis	14	1	0.00025202	3.5986	0.0029827	0.00030242	0
Taurocholic acid	HMDB0000036	Purine metabolism	66	1	0.00025202	3.5986	0.0029827	0.00030242	0
Taurochenodeoxycholic acid	HMDB0000951	Pyrimidine metabolism	39	1	0.00025202	3.5986	0.0029827	0.00030242	0
Tauromuricholic acid	HMDB0000932	D-Glutamine and D-glutamate metabolism	6	1	0.00025202	3.5986	0.0029827	0.00030242	0
Putrescine	HMDB0001414	Glyoxylate and dicarboxylate metabolism	32	1	0.00025202	3.5986	0.0029827	0.00030242	0
Tetradecanedioic acid	HMDB0000872	Nitrogen metabolism	6	1	0.00025202	3.5986	0.0029827	0.00030242	0
p-Cresol sulfate	HMDB0011635	Phenylalanine metabolism	12	2	0.00056292	3.2496	0.0029827	0.00064333	0.35714
3-Indolepropionic acid	HMDB0002302	Tryptophan metabolism	41	1	0.00075072	3.1245	0.0029827	0.00081897	0.14305
Indoxyl sulfate	HMDB0000682	Arginine and proline metabolism	38	1	0.0037334	2.4279	0.0074668	0.0037334	0.10868
		Glutathione metabolism	28	1	0.0037334	2.4279	0.0074668	0.0037334	0.00719
WM3000 (BRAF/NRAS WT) melanoma xenografts - plasma metabolites
Input data		MetPA result
Query	HMDB	Pathway	Total Cmpd	Hits	Raw p	-log10(p)	Holm adjust	FDR	Impact
Glucose	HMDB0000122	Synthesis and degradation of ketone bodies	5	1	1.7299e-23	22.762	3.6329e-22	3.6329e-22	0
beta-Hydroxybutyrate	HMDB0000357	Butanoate metabolism	15	3	4.3259e-20	19.364	8.6519e-19	4.5422e-19	0.03175
Trigonelline	HMDB0000875	Glycine, serine and threonine metabolism	34	3	1.6716e-16	15.777	3.1761e-15	1.1701e-15	0.07063
Isoleucine	HMDB0000172	Histidine metabolism	16	1	8.3693e-13	12.077	1.5065e-11	4.3939e-12	0
Leucine	HMDB0000687	Tryptophan metabolism	41	1	2.0459e-11	10.689	3.478e-10	8.5927e-11	0.14305
Lysine	HMDB0000182	Glycerophospholipid metabolism	36	1	3.6478e-10	9.438	5.8365e-09	1.2767e-09	0.02582
Threonine	HMDB0000167	Lysine degradation	25	2	1.7407e-08	7.7593	2.611e-07	5.2221e-08	0.14085
Tryptophan	HMDB0000929	Citrate cycle (TCA cycle)	20	1	2.3561e-08	7.6278	3.2985e-07	5.4975e-08	0.03273
Valine	HMDB0000883	Propanoate metabolism	23	1	2.3561e-08	7.6278	3.2985e-07	5.4975e-08	0
1-Methylhistidine	HMDB0000001	Alanine, aspartate and glutamate metabolism	28	2	4.783e-08	7.3203	5.7396e-07	1.0044e-07	0.08654
3-Methylhistidine	HMDB0000479	Glycolysis / Gluconeogenesis	26	1	5.5902e-08	7.2526	6.1492e-07	1.0672e-07	0.00021
5-Aminovaleric acid	HMDB0003355	Aminoacyl-tRNA biosynthesis	48	6	1.1712e-07	6.9314	1.1712e-06	2.0496e-07	0
alpha-Aminoadipic acid	HMDB0000510	Biotin metabolism	10	1	1.9441e-07	6.7113	1.7497e-06	3.1405e-07	0
beta-Aminobutyric acid	HMDB0031654	Arginine biosynthesis	14	1	9.2873e-07	6.0321	7.4299e-06	1.3931e-06	0.22843
Betaine	HMDB0000043	Valine, leucine and isoleucine biosynthesis	8	4	2.2342e-06	5.6509	1.564e-05	3.1279e-06	0
Citrulline	HMDB0000904	Pantothenate and CoA biosynthesis	19	1	2.6812e-06	5.5717	1.6087e-05	3.5191e-06	0
Creatinine	HMDB0000562	Primary bile acid biosynthesis	46	2	8.7624e-06	5.0574	4.3812e-05	1.0824e-05	0.0457
Homoarginine	HMDB0000670	Taurine and hypotaurine metabolism	8	1	1.3644e-05	4.8651	5.4575e-05	1.5918e-05	0
Proline Betaine	HMDB0004827	Valine, leucine and isoleucine degradation	40	3	2.716e-05	4.5661	8.1479e-05	3.0019e-05	0
Symmetric dimethylarginine	HMDB0003334	Arginine and proline metabolism	38	2	8.8825e-05	4.0515	0.00017765	9.3266e-05	0.13253
Taurocholic acid	HMDB0000036	Glutathione metabolism	28	1	0.002011	2.6966	0.002011	0.002011	0.00719
Taurochenodeoxycholic acid	HMDB0000951
Tauromuricholic acid	HMDB0000932
gamma-Aminobutyric acid	HMDB0000112
Putrescine	HMDB0001414
Tetradecanedioic acid	HMDB0000872
Succinate	HMDB0000254
p-Cresol sulfate	HMDB0011635
Choline	HMDB0000097

## Sheet: TableS6_pattern search met.
Table S6: Correlation analysis results for plasma metabolites with the pattern 1-2-1-1 in non-tumor mice versus melanoma-bearing mice treated with control or ketogenic diets. Related to Figure 4.
A375 (BRAF V600E) melanoma xenografts - plasma metabolites						WM47 (BRAF V600E) melanoma xenografts - plasma metabolites						WM3311 (BRAF/NRAS/NF1 WT) melanoma xenografts - plasma metabolites						WM3000 (BRAF/NRAS WT) melanoma xenografts - plasma metabolites
Pattern Search NTM CTRL - A375 CTRL - A375 LCT - A375 LCT-MCT 1-2-1-1						Pattern Search NTM CTRL - WM47 CTRL - WM47 LCT - WM47 LCT-MCT 1-2-1-1						Pattern Search NTM CTRL - WM3311 CTRL - WM3311 LCT - WM3311 LCT-MCT 1-2-1-1						Pattern Search NTM CTRL - WM3000 CTRL - WM3000 LCT - WM3000 LCT-MCT 1-2-1-1
	correlation (Pearson r)	t-stat	p-value	FDR			correlation (Pearson r)	t-stat	p-value	FDR			correlation (Pearson r)	t-stat	p-value	FDR			correlation (Pearson r)	t-stat	p-value	FDR
Trigonelline	0.79621	8.4265	1.7331e-10	1.1958e-08		Cys	0.7097	5.6088	3.7492e-06	0.00025869		alpha-AAA	0.74781	6.9433	2.9344e-08	2.0247e-06		Trigonelline	0.74081	7.2319	5.9478e-09	4.104e-07
alpha-AAA	0.69421	6.1757	2.4329e-07	8.3936e-06		alpha-AAA	0.65767	4.8609	3.1984e-05	0.0011034		Lys	0.5544	4.1064	0.00020566	0.0070954		Lys	0.6857	6.1774	2.0181e-07	6.9623e-06
Val	0.64544	5.4108	2.9664e-06	6.8227e-05		Choline	0.5737	3.8998	0.00048219	0.010314		p-Cresol-SO4	0.50602	3.6165	0.00086487	0.016015		Thr	0.65978	5.7574	8.2313e-07	1.8932e-05
Glucose	0.61451	4.9877	1.167e-05	0.0002013		Kynurenine	0.56288	3.7917	0.00064939	0.010314		BABA	-0.50343	-3.5917	0.0009284	0.016015		Glucose	0.61154	5.0683	8.0912e-06	0.00013957
Ile	0.6057	4.8743	1.6793e-05	0.00023174		Sarcosine	0.55765	3.7404	0.00074737	0.010314		Creatinine	0.49012	3.4662	0.0013257	0.018295		BHB	-0.60267	-4.9524	1.1829e-05	0.00016324
Kynurenine	0.5878	4.6523	3.4063e-05	0.00039172		Trigonelline	0.5381	3.5544	0.001238	0.014237		GABA	0.47447	3.3226	0.0019801	0.019887		BABA	-0.59551	-4.8609	1.5944e-05	0.00018336
Lys	0.58171	4.5793	4.2917e-05	0.00042304		p-Cresol-SO4	0.48995	3.1293	0.0038007	0.037465		Orn	0.47072	3.2889	0.0021739	0.019887		p-Cresol-SO4	0.57849	4.6505	3.1513e-05	0.00031063
BHB	-0.55407	-4.2617	0.00011588	0.00099943		Carnosine	-0.46826	-2.9507	0.0059909	0.04727		Val	0.46833	3.2675	0.0023058	0.019887		alpha-AAA	0.57338	4.5893	3.8375e-05	0.00033099
BABA	-0.5233	-3.9321	0.00031745	0.0024338		Orn	0.46684	2.9392	0.0061657	0.04727		Ile	0.45313	3.1334	0.0033227	0.023485		Trp	0.53756	4.1804	0.00014016	0.0010746
ADMA	0.51815	3.8791	0.00037225	0.0025685		His	0.4535	2.833	0.0080353	0.055444		PAG	0.4521	3.1245	0.0034036	0.023485		Choline	-0.5258	-4.0534	0.00020789	0.0014345
Arg	0.5123	3.8196	0.00044485	0.0027904		BHB	-0.44524	-2.7686	0.0094174	0.059073		Glucose	0.43036	2.939	0.0055727	0.033562		Betaine	-0.521	-4.0025	0.00024318	0.0015254
Leu	0.50092	3.7059	0.00062322	0.0035835		Ile	0.43175	2.6651	0.01211	0.06963		BHB	-0.42825	-2.9213	0.0058369	0.033562		Val	0.51713	3.962	0.00027543	0.0015837
Taurine	0.49355	3.6337	0.00077066	0.0040904		Met-SO	-0.41831	-2.5642	0.01541	0.075331		Spermidine	0.41902	2.8448	0.0071198	0.03779		1-Met-His	-0.48659	-3.6523	0.00070074	0.003643
Glu	0.46398	3.3538	0.0017249	0.0085013		Betaine	-0.41636	-2.5497	0.015946	0.075331		TCDCA	-0.40839	-2.758	0.0088924	0.043109		Suc	-0.48476	-3.6343	0.00073916	0.003643
Gly	0.43387	3.0834	0.003653	0.016804		Phe	0.41242	2.5206	0.017075	0.075331		Putrescine	0.40583	2.7373	0.0093716	0.043109		HArg	0.46497	3.4439	0.0012906	0.0059365
Orn	0.43089	3.0574	0.0039199	0.016905		5-AVA	0.4109	2.5094	0.017529	0.075331		Choline	0.40041	2.6937	0.01046	0.043818		HipAcid	0.41228	2.9674	0.0048903	0.021089
Trp	0.42817	3.0337	0.0041794	0.016963		Lys	0.40756	2.485	0.01856	0.075331		Phe	0.39884	2.6811	0.010796	0.043818		Cit	-0.40729	-2.9243	0.005489	0.021312
Sarcosine	0.42534	3.0093	0.0044637	0.017111		BABA	-0.40363	-2.4563	0.019841	0.076055		ADMA	0.39507	2.651	0.011637	0.044609		ProBetaine	-0.40674	-2.9196	0.0055597	0.021312
Asp	0.41835	2.9492	0.0052425	0.019039		Leu	0.38472	2.3207	0.027054	0.09825		Tyr	0.38322	2.5576	0.014654	0.053218		Ile	0.39807	2.8455	0.0067659	0.024184
3-Met-His	-0.40043	-2.7981	0.0077961	0.026897		ADMA	0.3773	2.2684	0.03042	0.10495		Betaine	-0.37496	-2.4933	0.017128	0.059093		Kynurenine	0.39649	2.8321	0.0070099	0.024184
1-Met-His	-0.3919	-2.7276	0.0093494	0.030719		Val	0.36985	2.2164	0.034135	0.11216		Lac	0.36648	2.428	0.020026	0.065238		5-AVA	-0.38565	-2.7409	0.0088891	0.029207
Lac	0.37757	2.6109	0.012557	0.038607		beta-Ala	0.34561	2.0507	0.048835	0.15316		Leu	0.36438	2.412	0.0208	0.065238		3-Met-His	-0.37912	-2.6866	0.010219	0.03205
Betaine	-0.37503	-2.5904	0.013213	0.038607		PAG	0.33947	2.0094	0.053269	0.15981		Trp	0.35035	2.3058	0.02667	0.077166		Putrescine	0.37521	2.6544	0.011094	0.033282
Phe	0.37422	2.5839	0.013429	0.038607		Anserine	-0.31773	-1.8658	0.071564	0.20575		3-IPA	-0.34998	-2.3031	0.02684	0.077166		DiCA(14:0)	-0.37155	-2.6243	0.011972	0.034419
3-IPA	0.36814	2.5353	0.015145	0.04145		Cystine	0.31043	1.8183	0.078699	0.21721		Gln	-0.34145	-2.2394	0.03106	0.085725		Leu	0.35609	2.4989	0.016359	0.045151
ProBetaine	-0.36656	-2.5227	0.015619	0.04145		SDMA	0.29106	1.6939	0.10031	0.2662		His	0.32611	2.1265	0.040012	0.10618		Phe	0.34732	2.4288	0.019405	0.051499
TCDCA	-0.30833	-2.0754	0.044261	0.11311		Glucose	0.27966	1.6218	0.11497	0.29382		Cit	-0.31307	-2.0321	0.049182	0.12316		Cys	0.32992	2.2917	0.02688	0.068694
beta-Ala	0.30147	2.0245	0.049464	0.12189		Met	-0.25272	-1.4543	0.15592	0.36002		Kynurenine	0.31203	2.0246	0.049979	0.12316		Ser	-0.32602	-2.2614	0.028846	0.071086
Cys	0.27606	1.8391	0.073144	0.17403		Cit	-0.25235	-1.452	0.15654	0.36002		Asp	0.30519	1.9755	0.055503	0.13206		Creatinine	-0.32136	-2.2254	0.031353	0.074598
Suc	-0.27238	-1.8126	0.07722	0.17707		HCys	0.24994	1.4373	0.16066	0.36002		beta-Ala	0.29011	1.8688	0.06938	0.15957		Spermidine	0.3048	2.0985	0.041767	0.096065
HArg	0.26998	1.7954	0.079961	0.17707		ProBetaine	0.24932	1.4334	0.16175	0.36002		Arg	0.28195	1.8115	0.07797	0.17355		Serotonin	0.27395	1.8679	0.068606	0.1527
TMCA	-0.26814	-1.7822	0.08212	0.17707		t4-OH-Pro	0.24387	1.4001	0.17142	0.36962		HArg	0.2785	1.7875	0.081838	0.17646		GABA	-0.26627	-1.8115	0.077056	0.16615
Creatinine	0.25832	1.7122	0.094416	0.18923		Putrescine	0.23409	1.3406	0.18979	0.39684		Sarcosine	0.27381	1.7549	0.087334	0.18261		TCDCA	-0.25504	-1.7296	0.090878	0.18911
Putrescine	0.25802	1.7101	0.094814	0.18923		Creatinine	0.22633	1.2937	0.20533	0.41138		Glu	0.25132	1.6006	0.11774	0.23673		TDCA	-0.25329	-1.7169	0.093184	0.18911
Met-SO	-0.25367	-1.6792	0.10072	0.18923		Ind-SO4	0.22057	1.2591	0.2174	0.41138		TCA	-0.24889	-1.5841	0.12146	0.23673		Gln	-0.24247	-1.6389	0.10853	0.21396
TCA	-0.25044	-1.6564	0.10528	0.18923		Trp	0.21867	1.2477	0.22148	0.41138		TMCA	-0.24757	-1.5751	0.12351	0.23673		AABA	-0.22978	-1.5482	0.1289	0.24706
Ser	-0.24988	-1.6524	0.10608	0.18923		DiCA(14:0)	-0.21771	-1.2419	0.22358	0.41138		DiCA(14:0)	-0.2333	-1.479	0.14739	0.27019		Taurine	0.22467	1.5119	0.13787	0.25533
Histamine	0.24945	1.6494	0.10671	0.18923		AABA	0.21635	1.2338	0.22656	0.41138		Ser	-0.23251	-1.4737	0.1488	0.27019		TCA	-0.22215	-1.4941	0.14246	0.25533
Ala	0.24928	1.6482	0.10696	0.18923		Ala	0.21183	1.2068	0.23664	0.41866		Thr	0.2253	1.4255	0.16218	0.28693		SDMA	-0.22115	-1.487	0.14432	0.25533
His	0.24585	1.6241	0.11202	0.19324		Ser	-0.20477	-1.1648	0.25299	0.43007		3-Met-His	-0.19973	-1.2565	0.21659	0.37362		3-IAA	-0.20897	-1.4013	0.16831	0.28748
GABA	0.23848	1.5724	0.12355	0.20792		HArg	0.20369	1.1584	0.25555	0.43007		Serotonin	0.19295	1.2122	0.23291	0.39197		TMCA	-0.20778	-1.3929	0.17082	0.28748
Tyr	0.23058	1.5173	0.13687	0.22485		3-Met-His	0.19661	1.1165	0.27279	0.44816		AABA	0.18485	1.1595	0.25349	0.41645		Asn	-0.20435	-1.3689	0.17814	0.29266
5-AVA	0.21855	1.4341	0.15913	0.25535		Asp	-0.18414	-1.0431	0.30497	0.48937		CA	0.17785	1.1141	0.27224	0.43519		CA	-0.19889	-1.3308	0.19028	0.29752
SDMA	0.21218	1.3903	0.17195	0.26965		Glu	-0.1744	-0.9861	0.33172	0.49812		Pro	0.17558	1.0994	0.27851	0.43519		Carnosine	-0.19866	-1.3292	0.19078	0.29752
AconAcid	0.20428	1.3362	0.18885	0.28957		TCA	-0.17427	-0.98537	0.33207	0.49812		5-AVA	0.17368	1.0872	0.28382	0.43519		Histamine	0.19687	1.3167	0.1949	0.29752
Thr	0.19805	1.2937	0.203	0.30449		TCDCA	-0.17427	-0.98536	0.33208	0.49812		Taurine	0.16	0.99917	0.32403	0.48605		DCA	-0.19539	-1.3064	0.19834	0.29752
Cystine	0.188	1.2257	0.22732	0.33373		TMCA	-0.16557	-0.93478	0.35713	0.52429		1-Met-His	-0.14594	-0.90938	0.36888	0.54155		Asp	0.19249	1.2863	0.20522	0.30128
p-Cresol-SO4	0.18602	1.2122	0.23236	0.33401		Taurine	0.1476	0.83088	0.41239	0.59282		SDMA	0.13589	0.84555	0.4031	0.57946		Anserine	-0.19031	-1.2712	0.2105	0.3026
Gln	0.17872	1.1631	0.25152	0.35214		DCA	0.14415	0.81105	0.42352	0.59639		Asn	-0.12448	-0.77335	0.4441	0.62536		ADMA	0.17199	1.1449	0.25858	0.36412
CA	0.17737	1.154	0.25518	0.35214		Tyr	0.1301	0.73055	0.47054	0.64935		Ala	0.11978	0.74373	0.46161	0.63702		Sarcosine	-0.16543	-1.0999	0.27748	0.38293
Serotonin	0.17039	1.1072	0.27467	0.37161		HipAcid	-0.12465	-0.69947	0.48948	0.66223		Trigonelline	0.11402	0.70751	0.48357	0.65424		Pro	-0.15449	-1.0254	0.31091	0.42064
Asn	-0.16708	-1.0851	0.28422	0.37714		Asn	-0.12081	-0.67758	0.50306	0.66753		Cystine	-0.10819	-0.67084	0.50638	0.67192		Orn	0.1464	0.97044	0.33725	0.44751
TDCA	0.15013	0.97233	0.33659	0.4382		Serotonin	-0.11606	-0.65058	0.52011	0.67713		Histamine	0.10197	0.63189	0.53124	0.69161		Lac	0.14396	0.95392	0.34546	0.44975
Spermidine	0.12555	0.81033	0.42243	0.53977		Thr	0.097708	0.54663	0.58855	0.75203		ProBetaine	0.096301	0.59641	0.55444	0.70589		Met	-0.13947	-0.92362	0.36084	0.46107
3-IAA	0.11174	0.72	0.47561	0.59667		Suc	0.090166	0.50408	0.61777	0.77502		Met	0.094316	0.584	0.56267	0.70589		Glu	0.13496	0.89319	0.37673	0.46312
AABA	-0.10815	-0.69657	0.49	0.60375		Arg	0.07715	0.43084	0.66957	0.825		Ind-SO4	-0.088727	-0.54911	0.58614	0.72221		Gly	0.13412	0.88751	0.37974	0.46312
Anserine	-0.10419	-0.67081	0.5061	0.6055		3-IPA	-0.073153	-0.4084	0.68579	0.82512		Met-SO	-0.081464	-0.50385	0.61727	0.74723		PAG	0.13091	0.8659	0.39135	0.46312
Cit	-0.1035	-0.66627	0.50897	0.6055		Gly	0.071247	0.3977	0.69358	0.82512		HipAcid	-0.076387	-0.47226	0.63944	0.76071		Tyr	0.13036	0.86221	0.39336	0.46312
Choline	0.10111	0.65073	0.51885	0.60679		Histamine	0.066909	0.37337	0.71142	0.83199		HCys	0.064705	0.39971	0.69161	0.80883		HCys	-0.12964	-0.85735	0.396	0.46312
Carnosine	0.087094	0.5598	0.57866	0.66546		GABA	-0.052016	-0.29	0.77375	0.88981		Cys	0.061887	0.38223	0.70442	0.81008		t4-OH-Pro	-0.084641	-0.55702	0.5804	0.65905
HipAcid	0.079278	0.50923	0.61332	0.69376		Spermidine	-0.038206	-0.21288	0.83282	0.91946		AconAcid	-0.048542	-0.29959	0.76612	0.8666		3-IPA	0.084142	0.55372	0.58264	0.65905
DiCA(14:0)	-0.070293	-0.45121	0.65422	0.72808		AconAcid	-0.036657	-0.20423	0.83951	0.91946		Anserine	0.04323	0.26674	0.79112	0.88043		beta-Ala	-0.070963	-0.46651	0.6432	0.71582
Pro	-0.067319	-0.43203	0.66798	0.7316		Pro	0.033643	0.18742	0.85255	0.91946		3-IAA	0.038958	0.24034	0.81136	0.88297		Met-SO	-0.062511	-0.41072	0.68332	0.7484
DCA	0.052518	0.33674	0.73803	0.79569		CA	0.033579	0.18706	0.85283	0.91946		DCA	0.037356	0.23044	0.81899	0.88297		Arg	-0.049746	-0.32661	0.74555	0.80111
PAG	-0.045705	-0.29296	0.77103	0.81848		1-Met-His	-0.011726	-0.065293	0.94836	0.97564		Carnosine	-0.031483	-0.19417	0.84708	0.8992		AconAcid	0.047905	0.3145	0.75467	0.80111
HCys	0.033756	0.21627	0.82985	0.86757		TDCA	0.010691	0.05953	0.95291	0.97564		t4-OH-Pro	-0.026111	-0.16102	0.87293	0.91261		Ala	0.0428	0.28092	0.78012	0.81558
Ind-SO4	0.029993	0.19213	0.84859	0.87392		Gln	-0.0094743	-0.052753	0.95827	0.97564		TDCA	-0.0073503	-0.045311	0.9641	0.9885		Cystine	-0.019449	-0.12756	0.89909	0.92593
Met	-0.022402	-0.14348	0.88661	0.89965		Lac	0.0087393	0.04866	0.9615	0.97564		Gly	0.0029814	0.018379	0.98543	0.9885		His	0.012706	0.083325	0.93398	0.9405
t4-OH-Pro	0.0045159	0.028916	0.97707	0.97707		3-IAA	-0.0036916	-0.020554	0.98373	0.98373		Suc	0.0023541	0.014511	0.9885	0.9885		Ind-SO4	-0.011449	-0.075079	0.9405	0.9405

## Sheet: TableS7_quantified tumor met.
Table S7: Polar metabolites quantified in xenograft tissues of melanoma-bearing mice treated with control or ketogenic diets. Related to Figure 5.
Metabolite concentrations are shown in µM.
		Amino Acid Related	Amino Acids	Amino Acids	Amino Acids	Amino Acids	Amino Acids	Amino Acids	Amino Acids	Amino Acids	Amino Acids	Amino Acids	Amino Acids	Amino Acids	Amino Acids	Amino Acids	Amino Acids	Amino Acids	Amino Acids	Amino Acids	Amino Acids	Amino Acids	Amino Acid Related	Amino Acid Related	Amino Acid Related	Amino Acid Related	Amino Acid Related	Amino Acid Related	Amino Acid Related	Amino Acid Related	Amino Acid Related	Amino Acid Related	Amino Acid Related	Amino Acid Related	Amino Acid Related	Amino Acid Related	Amino Acid Related	Amino Acid Related	Amino Acid Related	Amino Acid Related	Amino Acid Related	Amino Acid Related	Amino Acid Related	Amino Acid Related	Bile Acids	Bile Acids	Bile Acids	Biogenic Amines	Biogenic Amines
		Taurine	Alanine	Arginine	Asparagine	Aspartate	Cysteine	Glutamine	Glutamate	Glycine	Histidine	Isoleucine	Leucine	Lysine	Methionine	Phenylalanine	Proline	Serine	Threonine	Tryptophan	Tyrosine	Valine	1-Methylhistidine	3-Methylhistidine	5-Aminovaleric acid	alpha-Aminobutyric acid	Asymmetric dimethylarginine	alpha-Aminoadipic acid	Anserine	beta-Aminobutyric acid	Betaine	Carnosine	Citrulline	Creatinine	Cystine	Homoarginine	Homocysteine	Methionine sulfoxide	Ornithine	Phenylacetylglycine	Proline Betaine	Sarcosine	Symmetric dimethylarginine	trans-4-Hydroxyproline	Taurocholic acid	Taurodeoxycholic acid	Tauromuricholic acid	beta-Alanine	gamma-Aminobutyric acid
Sample Identification	Sample Description	Taurine	Ala	Arg	Asn	Asp	Cys	Gln	Glu	Gly	His	Ile	Leu	Lys	Met	Phe	Pro	Ser	Thr	Trp	Tyr	Val	1-Met-His	3-Met-His	5-AVA	AABA	ADMA	alpha-AAA	Anserine	BABA	Betaine	Carnosine	Cit	Creatinine	Cystine	HArg	HCys	Met-SO	Orn	PAG	ProBetaine	Sarcosine	SDMA	t4-OH-Pro	TCA	TDCA	TMCA	beta-Ala	GABA
tumor # 227	A375 CTRL	1213.03	905.051	32.533	83.388	204.022	156.38	467.105	1596	756.983	98.323	81.549	127.584	173.395	63.92	93.927	334.948	122.537	272.505	44.521	90.021	173.438	4.054	2.447	1.943	10.259	2.666	17.525	1.6	0.042	14.182	0.99	81.241	27.541	0.152	0.131	12.292	1.198	34.796	0.098	0.992	2.064	0.468	45.012	0.047	0.003	0.035	21.292	1.845
tumor # 228	A375 CTRL	1240.53	648.827	18.604	72.583	131.791	144.636	204.294	1326	640.444	72.939	62.928	92.788	138.919	77.967	74.462	351.549	129.568	262.061	40.98	118.784	136.438	2.136	1.566	2.541	9.647	2.319	6.988	0.321	0.028	16.485	0.742	63.255	16.616	0.175	0.132	6.444	1.108	31.295	0.186	0.819	2.101	0.298	31.904	0.275	0.002	0.366	21.111	2.12
tumor # 229	A375 CTRL	764.454	346.11	6.983	41.592	63.234	20.521	149.884	727	305.523	51.7	49.464	85.204	130.807	35.826	47.272	198.235	50.421	139.576	28.433	52.618	93.271	1.762	0.923	0.536	3.859	1.658	6.231	0.284	0.029	4.921	0.196	56.818	15.607	0.426	0.125	3.795	0.563	43.283	0.324	0.358	0.661	0.302	16.867	1.45	0.003	1.302	8.209	1.154
tumor # 230	A375 CTRL	1304	935.013	12.621	105	185.014	82.826	537.941	1273	730.736	88.894	79.926	123.123	135.877	77.532	84.143	360.338	146.643	325.677	42.902	82.265	164.188	2.425	1.351	1.064	9.522	1.973	9.228	0.181	0.024	4.376	0.516	80.934	17.075	0.043	0.132	6.564	1.116	37.342	0.06	0.808	1.716	0.327	37.494	2.736	0.004	3.424	16.399	1.194
tumor # 231	A375 CTRL	1210.02	883.355	22.624	89.709	195.152	123.62	505.089	1368	780.081	85.683	65.889	111.524	126.751	67.731	73.535	291.005	139.612	272.505	42.7	91.689	133.354	3.849	2.078	1.081	10.212	1.94	7.529	0.561	0.04	12.485	0.971	74.905	16.8	0.037	0.165	5.388	0.692	27.052	NA	0.993	2.881	0.317	51.759	0.992	0.002	0.973	24.282	1.181
tumor # 232	A375 CTRL	1097.45	728.38	23.372	73.704	143.196	130.419	261.784	1370	703.438	98.53	70.568	110.632	150.073	76.225	78.478	417.953	74.527	279.152	59.395	105.04	182.688	2.655	1.874	1.556	6.369	1.691	20.662	1.663	0.015	13.576	0.968	98.307	20.38	0.108	0.231	7.698	1.116	30.341	0.149	0.916	2.413	0.295	42.988	0.17	0.003	0.259	14.225	1.126
tumor # 233	A375 CTRL	1416.2	842.028	26.457	78.597	191.35	153.289	446.573	1615	733.885	84.543	84.891	125.799	120.667	59.129	91.249	300.77	106.467	288.646	47.759	93.849	161.104	3.934	2.519	2.268	8.878	1.983	14.929	0.134	0.034	12.727	1.66	82.569	18.452	0.041	0.107	6.146	0.775	29.068	0.053	1.108	2.569	0.313	37.494	0.097	0.003	0.097	36.06	1.57
tumor # 234	A375 CTRL	965.309	509.349	7.395	51.99	93.647	59.709	246.385	982	427.312	53.668	52.424	73.338	113.569	41.597	54.894	225.577	72.116	177.556	33.593	51.048	100.208	1.931	1.055	0.941	6.212	1.311	7.042	0.31	0.031	7.018	0.322	44.35	11.2	0.213	0.138	5.215	0.761	31.508	0.095	0.551	0.927	0.254	27.084	0.793	0.003	0.786	9.242	1.205
tumor # 235	A375 CTRL	637.197	323.38	5.469	28.442	34.975	22.19	57.387	540	249.878	41.132	27.788	43.361	125.737	29.728	34.811	163.08	38.569	115.838	24.992	48.593	66.06	1.738	0.948	0.785	6.949	1.059	6.815	0.094	0.026	10.667	0.087	41.796	7.546	0.169	0.177	5.347	0.496	21.748	0.121	0.357	0.603	0.224	19.181	0.103	0.004	0.091	7.085	1.162
tumor # 236	A375 CTRL	492.576	236.594	3.515	27.015	34.468	14.525	66.421	367	195.283	31.911	29.125	46.929	124.723	32.123	30.794	143.549	33.648	104.444	22.058	45.354	63.671	0.647	0.367	0.696	2.18	0.958	3.245	0.118	0.013	7.539	0.183	32.905	4.553	0.242	0.129	3.574	0.977	32.25	0.222	0.206	0.553	0.149	11.084	0.223	0.001	0.181	4.965	0.91
tumor # 237	A375 CTRL	1247.2	715.982	20.848	65.752	116.584	152.053	290.529	1361	559.601	81.953	81.358	103.494	134.863	46.824	79.096	324.207	85.374	241.172	48.062	80.007	168.042	2.727	1.925	1.653	7.765	1.886	12.008	0.435	0.027	10.836	0.3	101.781	28.734	0.178	0.135	9.01	0.651	36.706	0.141	0.923	1.844	0.317	32.482	1.409	0.002	1.496	17.577	1.473
tumor # 238	A375 CTRL	961.508	427.73	6.75	43.529	57.658	52.477	104.714	973	356.969	49.835	45.645	72.178	155.143	58.367	57.365	266.592	63.077	176.606	32.581	80.105	109.458	1.363	1.239	1.477	9.788	1.236	10.039	0.106	0.016	15.394	0.084	55.387	20.564	0.116	0.217	8.473	0.798	33.311	0.119	0.687	1.073	0.223	21.205	1.276	0.009	2.354	12.232	1.707
tumor # 239	A375 CTRL	865.783	432.895	8.283	40.981	80.215	50.375	139.618	788	355.919	43.515	35.809	56.833	106.471	35.39	44.183	176.751	59.662	141.475	27.117	56.741	77.083	1.155	0.972	1.24	8.627	1.171	5.506	0.159	0.005	14.303	0.219	38.832	8.079	0.152	0.136	5.478	0.373	22.915	0.047	0.472	0.772	0.188	22.072	0.089	0.002	0.08	9.876	1.118
tumor # 240	A375 LCT	789.59	387.436	8.432	34.15	50.182	32.327	90.957	656	360.118	41.961	20.721	37.472	71.082	37.241	38.724	169.915	62.876	84.22	18.213	46.237	44.785	4.296	1.495	1.538	6.573	1.528	3.202	0.294	0.971	28.97	0.233	61.62	17.443	0.089	0.092	9.249	0.621	23.763	2.446	0.466	0.711	0.49	31.711	1.46	0.002	1.81	8.988	1.246
tumor # 241	A375 LCT	1072.66	521.747	17.202	62.796	98.463	39.373	243.305	1026	430.462	70.66	50.992	77.978	83.148	52.813	71.372	275.38	67.195	293.394	29.546	61.061	84.792	6.878	3.727	0.679	13.867	1.474	3.927	0.454	1.651	27.879	0.544	85.022	11.843	0.005	0.111	6.146	0.671	22.596	0.222	0.917	0.917	0.269	47.904	7.717	0.008	7.549	15.674	0.866
tumor # 243	A375 LCT	993.118	561.008	14.21	58.413	97.829	50.19	222.773	1013	582.699	64.443	38.769	65.755	104.443	53.684	74.05	272.451	84.169	172.808	32.48	86.781	78.625	5.538	3.553	1.046	8.91	1.81	6.069	1.021	1.18	38.182	0.837	112.409	22.216	0.068	0.097	9.368	0.837	33.523	0.148	0.921	1.587	0.418	40.193	0.289	0.002	0.265	13.228	1.528
tumor # 244	A375 LCT	1130.24	596.135	9.442	49.238	33.455	18.605	163.23	919	412.614	55.948	34.186	54.424	93.187	45.082	53.452	263.662	63.88	145.273	23.374	63.319	69.529	6.178	3.143	2.022	10.588	1.767	5.701	0.128	1.533	21.939	0.287	95.854	18.82	0.003	0.117	6.862	0.96	18.777	3.712	0.889	1.183	0.504	33.735	3.46	0.028	4.923	12.956	1.886
tumor # 245	A375 LCT	1299.12	772.806	30.477	87.058	172.342	218.808	316.194	1330	714.987	91.692	63.597	96.357	145.003	74.592	104.02	322.254	129.568	335.172	40.575	97.972	111.771	11.922	12.798	1.538	18.51	2.536	9.076	0.435	2.332	50.061	0.857	155.328	16.8	0.195	0.024	8.056	1.116	33.311	0.172	1.569	2.385	0.439	59.952	0.873	0.009	1.055	22.017	0.812
tumor # 246	A375 LCT	1062.82	669.49	24.774	85.121	136.86	80.353	331.593	1086	385.316	67.241	52.902	85.561	134.863	93.648	79.508	267.568	108.476	190.848	24.385	96.107	109.458	6.202	3.266	1.125	9.161	1.593	6.512	1.938	1.016	23.879	1.34	86.453	19.187	0.052	0.099	8.593	3.004	30.128	0.162	0.699	1.569	0.305	37.494	0.719	0.003	0.772	16.309	1.063
tumor # 247	A375 LCT	1326.94	392.602	18.791	65.854	65.135	41.784	191.975	996	523.904	109.823	67.034	92.788	111.541	54.338	93.412	324.207	52.129	344.667	27.724	55.367	133.354	13.876	5.058	1.029	14.635	2.211	2.618	0.204	3.693	63.394	0.214	107.299	15.056	0.01	0.146	11.755	0.589	18.247	0.464	1.377	1.761	0.43	45.88	7.391	0.004	9.086	20.295	1.125
tumor # 248	A375 LCT	1208.16	528.98	11.592	78.495	87.691	84.062	201.214	1230	704.488	76.876	45.454	64.327	127.765	69.147	70.239	336.901	94.916	199.394	30.558	95.223	94.042	9.786	4.74	1.371	14.729	1.886	6.869	4.638	2.123	71.636	3.068	153.285	19.279	0.127	0.105	8.533	1.346	39.464	0.213	1.135	1.844	0.367	53.976	0.469	0.001	0.547	13.409	0.768
tumor # 249	A375 LCT	853.861	372.972	9.536	47.913	71.091	34.861	161.177	755	352.769	50.456	37.05	49.784	83.453	40.181	44.698	178.704	76.636	147.172	18.921	69.994	65.829	8.627	3.153	0.923	8.925	1.149	3.245	0.508	2.486	41.212	0.441	56.511	8.831	0.148	0.06	5.788	0.599	24.93	0.115	0.557	0.735	0.31	40.482	6.176	0.039	9.553	6.569	0.821
tumor # 250	A375 LCT	903.559	428.763	7.657	38.534	60.826	40.053	134.485	866	365.368	43.308	29.793	46.037	87.914	49.111	45.522	209.953	69.605	113.939	20.743	64.889	70.3	2.775	2.15	1.213	9.318	1.376	6.696	0.298	0.953	41.455	0.219	86.555	8.951	0.195	0.096	11.278	0.985	22.808	0.316	0.805	0.936	0.295	28.048	12.25	0.082	17.531	9.876	1.06
tumor # 251	A375 LCT	1212.78	937.079	17.762	77.985	139.394	99.514	162.203	1211	692.939	91.588	47.841	75.747	151.087	74.047	80.641	333.972	138.608	175.657	33.087	101.114	111	8.784	5.109	2.04	18.824	1.853	6.112	0.311	1.189	63.03	0.251	118.54	17.993	0.125	0.188	14.142	1.707	26.203	0.075	1.222	1.706	0.387	56.289	0.793	0.003	0.858	20.205	1.928
tumor # 252	A375 LCT	1126.97	802.768	12.434	76.762	98.209	117.439	203.268	1155	661.442	88.894	47.459	76.55	152.101	91.906	60.043	395.493	103.454	188	36.123	108.967	107.146	9.074	4.392	0.888	18.353	1.983	6.75	3.4	1.171	78.424	3.262	123.65	34.334	0.228	0.18	10.92	1.436	37.661	0.129	1.257	2.642	0.411	73.639	0.359	0.001	0.202	12.503	1.039
tumor # 253	A375 LCT-MCT	1263.64	527.946	18.043	63.102	136.86	129.801	324.407	1089	497.656	65.687	44.594	71.108	99.88	40.944	66.429	255.85	84.37	138.626	26.004	58.999	90.188	5.309	2.345	1.389	6.071	1.853	5.961	0.246	1.461	28.727	0.202	106.277	18.452	0.289	0.123	14.918	0.561	33.523	2.332	0.969	1.284	0.456	43.277	0.489	0.002	0.64	12.05	1.168
tumor # 254	A375 LCT-MCT	1031.13	451.492	14.023	48.32	76.92	6.799	228.933	1068	522.854	60.921	32.467	51.39	83.655	34.846	56.439	233.39	59.963	116.788	29.445	54.484	65.675	9.448	2.826	1.31	7.373	1.68	4.944	0.311	1.606	38.424	0.222	98.613	17.902	0.005	0.089	6.146	0.493	26.84	1.934	0.893	1.294	0.37	41.639	1.398	0.009	1.86	11.779	1.26
tumor # 255	A375 LCT-MCT	787.486	446.327	8.376	47.403	56.264	51.611	103.687	827	486.107	58.227	30.175	52.372	81.627	42.142	49.023	219.718	67.295	115.838	26.409	56.741	65.752	10.329	2.949	0.876	6.447	1.561	3.202	0.233	1.688	33.091	0.143	89.314	18.452	0.26	0.088	6.862	0.455	23.551	0.422	0.78	1.037	0.386	39.036	14.087	0.121	21.014	10.057	0.95
tumor # 256	A375 LCT-MCT	1085.23	764.541	15.051	87.058	94.281	67.991	324.407	1311	671.941	94.386	37.337	55.316	98.257	57.169	73.947	307.606	117.515	312.384	34.605	74.51	90.188	12.308	7.29	1.081	14.384	2.027	6.134	0.639	1.996	52.848	0.523	165.547	18.452	0.101	0.132	6.206	1.502	24.506	0.304	1.182	1.734	0.418	73.542	0.459	0.007	0.424	20.567	1.015
tumor # 257	A375 LCT-MCT	1294.71	619.898	13.088	50.359	85.537	94.57	193.002	1219	538.603	72.525	25.305	38.543	99.17	63.376	64.678	355.455	64.382	191.798	30.962	101.114	84.021	8.374	4.054	1.705	14.384	1.973	7.594	3.075	1.515	39.758	2.981	170.657	27.816	0.113	0.111	15.992	1.157	25.461	0.512	1.341	1.661	0.418	51.277	1.439	0.005	1.344	20.839	1.996
tumor # 258	A375 LCT-MCT	708.441	332.679	5.712	32.621	25.091	35.417	67.551	537	266.677	43.308	31.034	55.494	98.46	49.655	41.299	189.446	45.6	93.24	21.957	57.232	53.958	6.335	1.73	0.629	4.533	1.268	2.921	0.224	0.88	18.788	0.163	62.131	7.142	0.482	0.081	6.265	0.421	26.946	0.262	0.545	0.606	0.309	24	28.276	0.967	62.652	5.744	1.267
tumor # 259	A375 LCT-MCT	864.949	395.702	7.825	41.184	51.956	46.605	176.576	737	337.02	44.758	24.828	36.045	65.708	30.708	36.252	174.798	48.814	144.323	18.719	47.415	45.556	6.299	2.631	1.213	8.847	1.192	4.23	0.241	2.287	29.212	0.35	75.007	7.996	0.163	0.093	4.314	0.528	13.897	0.262	0.715	0.712	0.225	33.735	11.127	0.107	15.138	10.329	0.944
tumor # 261	A375 LCT-MCT	800.396	420.497	7.152	39.451	56.391	37.148	95.269	856	342.27	55.844	31.416	54.067	116.611	50.2	46.86	236.319	55.744	125.333	21.552	62.926	63.979	4.995	1.884	0.967	7.137	1.582	4.955	0.106	0.827	30.061	0.09	89.109	8.951	0.169	0.09	11.099	0.697	30.765	0.33	0.871	0.716	0.272	27.084	25.928	0.014	33.271	8.906	1.432
tumor # 262	A375 LCT-MCT	1226.72	994.936	24.493	95.519	140.661	142.781	310.034	1185	640.444	76.565	59.491	91.004	119.653	81.125	93.412	316.394	175.771	297.192	31.367	94.144	125.646	5.14	4.003	0.967	16.471	1.582	5.182	3.3	1.18	26.182	1.738	88.701	28.275	0.226	0.096	6.862	1.141	23.975	0.174	1.222	1.294	0.276	59.373	3.665	0.009	4.008	14.768	0.986
tumor # 263	A375 LCT-MCT	1237.62	671.556	5.534	65.039	81.862	142.163	148.858	1164	550.152	64.754	46.981	69.323	113.569	65.445	68.694	297.84	77.942	232.626	35.617	79.615	82.479	8.965	4.105	1.046	9.255	2.038	3.84	0.708	2.232	15.515	0.64	103.212	26.072	0.28	0.059	9.07	0.821	33.629	0.088	1.077	1.385	0.415	43.855	1.552	0.001	2.296	16.399	1.045
tumor # 58	WM47 CTRL	1640.36	579.345	28.981	57.573	229.345	479.452	204.93	764.906	699.336	69.712	59.513	109.688	124.895	40.422	74.525	290.455	233.377	162.933	27.444	73.945	108.992	2.281	1.807	1.678	10.654	1.759	8.626	0.513	0.035	1.368	0.333	41.973	59.72	0.57	0.155	3.159	0.72	20.874	0.158	1.511	0.634	0.292	14.14	0.095	0.016	0.07	41.175	3.857
tumor # 59	WM47 CTRL	1512.39	577.179	22.807	62.41	237.208	174.521	193.793	707.094	643.209	69.936	56.895	101.25	139.531	49.29	64.43	278.752	217.245	167.111	25.667	74.468	131.938	1.882	1.708	1.139	6.867	1.439	9.386	0.332	0.029	0.769	0.228	39.562	55.413	0.201	0.155	2.554	1.178	19.806	0.018	1.257	0.774	0.245	12.651	0.075	0.01	0.057	32.111	3.871
tumor # 60	WM47 CTRL	1513.69	607.5	42.426	68.309	279.145	237.808	267.301	789.366	569.123	58.075	60.52	97.5	107.332	42.841	64.181	250.026	277.472	155.622	26.444	75.199	106.124	1.81	1.501	1.183	7.355	1.194	13.475	0.08	0.015	NA	0.195	35.616	53.455	0.168	0.071	2.381	0.754	14.351	0.121	0.937	0.54	0.184	13.502	0.595	0.031	0.644	31.918	2.371
tumor # 61	WM47 CTRL	1479.35	520.869	27.089	68.899	231.966	224.384	145.902	757.124	615.146	70.608	62.836	103.125	126.846	43.877	68.169	260.665	258.113	161.889	29.556	76.243	134.806	1.919	1.54	1.096	7.069	1.556	10.814	0.039	0.024	NA	0.136	39.89	53.063	0.561	0.1	2.065	0.815	19.569	0.092	1.293	0.541	0.224	13.502	0.105	0.026	0.059	25.843	4.257
tumor # 62	WM47 CTRL	1600.3	663.81	37.247	86.478	228.034	486.164	211.613	1141.8	986.704	88.847	106.741	154.688	185.391	67.486	109.668	352.164	280.698	219.333	35.222	108.62	179.742	2.075	2.182	1.957	6.396	1.993	6.968	1.421	0.036	NA	0.541	42.521	68.434	0.917	0.09	4.561	1.169	37.953	0.283	2.01	0.557	0.317	13.714	0.104	0.006	0.084	41.368	5.286
tumor # 63	WM47 CTRL	1373.46	432.072	14.54	51.674	161.197	23.11	148.129	533.656	493.913	56.397	58.909	101.25	139.531	40.883	58.573	230.875	179.604	137.867	26.444	61.935	105.168	1.412	1.205	1.696	5.975	1.332	9.501	0.112	0.027	NA	0.171	30.027	46.014	0.044	0.128	1.556	1.024	37.715	2.676	0.974	0.57	0.297	11.482	0.088	0.039	0.046	19.093	3
tumor # 64	WM47 CTRL	1555.13	422.326	17.03	48.489	155.954	16.685	89.991	582.574	656.68	79	63.038	105	133.677	43.417	65.676	292.583	173.151	136.822	29.778	75.094	123.333	2.003	1.787	3.104	7.826	2.27	5.275	0.299	0.031	NA	0.175	35.616	71.664	NA	0.155	1.709	1.067	26.804	6.975	1.677	0.479	0.543	12.545	0.111	0.027	0.086	26.229	6.086
tumor # 65	WM47 CTRL	1510.6	568.516	43.422	69.371	237.208	22.055	172.632	917.221	672.395	69.041	79.049	126.563	169.779	55.624	81.628	341.524	249.509	174.422	31.889	90.134	148.191	1.593	1.471	1.322	4.628	1.428	9.939	0.403	0.013	0.78	0.208	41.644	56.196	0.017	0.213	1.027	1.058	22.06	0.285	1.793	0.783	0.259	14.033	0.054	0.013	0.042	24.686	5.871
tumor # 66	WM47 CTRL	1702.24	623.743	30.176	84.944	285.698	64.822	247.253	981.704	801.486	75.084	78.747	134.063	152.216	56.084	83.497	302.159	224.774	184.867	32	87.627	137.674	1.991	1.787	1.974	8.381	1.993	9.133	1.705	0.023	5.909	0.793	27.068	59.035	0.029	0.125	2.333	1.101	41.273	3.027	1.357	0.507	0.332	16.585	0.101	0.022	0.073	37.607	3.514
tumor # 67	WM47 CTRL	1681.03	702.794	52.883	70.669	349.915	456.438	279.552	1085.1	756.585	75.307	74.215	124.688	144.41	52.975	78.637	323.437	343.075	208.889	32.889	87.001	152.016	2.148	1.797	1.339	6.227	1.674	16.699	2.26	0.031	5.897	0.935	48.438	74.406	0.454	0.215	4.091	0.956	9.559	0.292	1.639	0.683	0.259	21.9	0.043	0.011	0.035	43.875	2.971
tumor # 68	WM47 LCT	1639.59	433.155	28.284	44.124	205.755	4.334	189.338	911.662	724.032	44.424	45.919	59.625	71.815	33.628	54.086	229.811	192.509	87.211	12.444	57.443	81.935	4.332	2.755	2.052	5.251	1.268	3.616	0.966	1.754	27.493	0.6	59.616	57.762	0.04	0.058	0.78	0.973	16.367	0.219	2.343	0.612	0.326	14.352	0.24	0.042	0.116	39.729	2.629
tumor # 69	WM47 LCT	1678.53	569.599	54.975	72.202	258.177	419.041	219.409	958.356	932.822	71.503	67.368	110.625	120.992	54.587	85.491	302.159	288.226	150.4	27.778	77.183	135.762	4.923	3.219	2.148	6.496	1.961	5.113	0.675	1.622	26	0.335	68.164	74.895	0.333	0.057	4.993	1.135	16.367	0.11	2.727	0.712	0.418	16.904	0.484	0.019	0.299	44.936	4.386
tumor # 71	WM47 LCT	1739.14	612.914	52.286	62.174	179.544	8.937	251.708	870.526	773.423	58.858	60.923	98.438	89.28	48.599	67.296	283.008	288.226	127.422	23.556	77.183	108.036	4.054	2.932	2.583	6.783	1.578	4.434	2.287	1.338	30.23	0.883	74.411	77.832	NA	0.059	1.373	1.289	17.672	0.684	2.612	0.622	0.309	20.306	9.962	0.586	6.748	41.85	2.829
tumor # 72	WM47 LCT	1707.69	688.717	44.717	74.326	338.12	466.986	319.647	1181.83	969.866	68.37	66.764	103.125	119.04	58.503	75.646	312.798	333.396	142.044	27.111	82.301	120.465	4.175	3.258	1.443	7.893	1.844	7.336	1.322	1.166	25.254	0.578	73.753	74.993	0.306	0.07	5.243	1.442	20.044	0.029	2.702	0.759	0.352	22.963	6.631	0.113	4.786	51.107	4.171
tumor # 74	WM47 LCT	1659.85	689.799	38.542	70.787	393.162	10.548	309.623	1405.29	926.087	77.433	67.972	108.75	111.235	58.964	83.996	345.78	305.434	147.267	26.667	87.836	125.245	4.561	3.002	1.27	7.86	1.535	9.156	1.651	1.186	18.536	0.526	59.178	61.58	0.001	0.053	0.625	1.673	15.3	0.182	2.561	0.77	0.366	19.349	0.378	0.031	0.284	47.829	4.071
tumor # 75	WM47 LCT	1728.13	568.516	48.7	72.438	287.009	445.89	299.599	1171.82	982.213	77.098	59.312	94.688	111.235	57.466	63.932	301.095	338.774	134.733	25.667	90.761	105.168	3.885	3.248	1.33	7.742	1.791	7.693	3.627	1.146	22.517	1.3	70.137	66.476	0.317	0.084	6.078	1.246	21.23	0.031	2.458	0.669	0.319	18.073	5.143	0.259	3.062	43.104	4.014
tumor # 77	WM47 LCT	1724.61	641.07	53.68	68.309	360.399	10.26	279.552	1350.82	970.988	63.222	59.211	95.625	108.307	50.557	80.507	295.775	340.925	135.778	23.111	85.016	102.3	4.658	3.387	2.017	7.035	1.695	7.129	6.293	1.247	20.651	1.697	81.425	64.028	0.001	0.088	1.239	1.357	12.928	0.259	2.497	0.871	0.328	24.558	5.468	0.212	3.557	45.707	3.043
tumor # 80	WM47 LCT-MCT	1528.8	550.107	30.276	57.101	214.929	70.192	315.192	982.816	652.19	50.69	47.53	71.531	96.794	44.568	65.303	236.194	237.679	125.333	21.556	76.557	92.452	2.848	2.478	1.391	5.335	1.514	6.288	6.916	0.972	14.057	2.253	58.082	59.622	0.03	0.068	3.467	1.135	24.432	0.16	2.023	0.692	0.271	15.734	3.855	0.308	2.182	37.511	3.443
tumor # 81	WM47 LCT-MCT	1512.15	424.492	22.109	47.309	217.55	34.616	221.637	816.048	633.107	40.843	41.992	66.656	68.009	35.24	51.095	233.003	183.906	114.889	21	56.086	73.331	2.594	2.073	1.713	4.813	1.215	6.092	2.49	0.949	14.679	0.701	40	50.322	0.015	0.058	2.42	0.871	25.737	0.985	1.844	0.646	0.248	13.927	0.189	0.051	0.101	33.75	2.457
tumor # 82	WM47 LCT-MCT	1692.58	821.912	36.65	76.096	368.262	18.027	335.239	1527.59	764.443	60.201	45.617	79.125	96.306	50.787	70.537	308.542	294.679	130.556	26.222	83.45	86.907	3.029	2.646	1.757	9.745	1.812	7.336	0.88	0.914	10.363	0.338	69.479	76.364	NA	0.096	1.498	1.417	18.739	0.211	1.818	0.797	0.306	20.412	0.593	0.04	0.339	43.296	3.214
tumor # 84	WM47 LCT-MCT	1687.88	674.639	54.875	79.871	359.088	496.712	353.059	1401.96	852	75.979	78.042	122.813	131.725	64.837	80.507	329.821	377.491	206.8	26.333	101.623	158.708	3.137	2.459	2.278	8.853	2.079	8.718	6.036	1.216	14.057	1.797	82.74	74.308	0.434	0.078	8.412	1.408	17.909	2.522	3.265	0.635	0.405	15.309	0.783	0.049	0.482	43.779	3.5
tumor # 85	WM47 LCT-MCT	1527.91	526.283	28.782	77.275	256.866	173.562	276.211	943.903	704.949	60.873	49.846	93.75	110.259	48.369	63.059	250.026	247.358	128.467	25.222	72.588	94.747	3.318	2.439	1.043	4.679	1.801	5.908	5.251	0.761	19.656	1.4	55.562	55.315	0.121	0.056	3.697	1.092	36.885	0.89	1.601	0.636	0.313	16.053	3.729	0.039	2.365	39.054	3.257
tumor # 86	WM47 LCT-MCT	1639.03	604.251	39.339	67.837	233.276	454.521	228.319	1033.96	820.569	69.936	62.937	107.813	115.137	56.2	76.269	330.885	262.415	136.822	22.333	79.794	112.817	3.741	2.518	0.948	8.432	1.865	5.977	0.41	0.783	6.382	0.221	78.137	75.189	0.574	0.09	6.779	1.016	20.281	0.667	2.407	0.568	0.364	17.329	0.259	0.02	0.167	41.175	4.171
tumor # 87	WM47 LCT-MCT	1758.04	734.198	55.771	78.573	339.43	615.616	260.618	1343.03	894.656	78.105	64.347	108.75	133.677	59.309	87.984	321.309	385.019	161.889	28.111	89.403	132.894	4.766	3.199	1.304	11.798	1.961	8.004	2.774	1.064	15.55	0.832	89.644	81.846	0.38	0.1	6.194	1.229	6.665	0.215	2.753	0.788	0.373	21.369	0.376	0.018	0.306	52.361	3.671
tumor # 14	WM3311 CTRL	1139.41	1951.36	37.845	103.938	1339.37	120.822	423.226	1705.47	1122.53	82.245	95.765	143.438	102.453	105.72	89.604	475.581	192.509	480.444	37.556	152.486	240.93	2.799	1.886	0.246	37.363	0.961	9.617	5.224	0.031	17.416	2.432	128.219	22.028	0.014	0.16	3.332	2.688	13.876	0.02	0.869	2.612	0.156	28.385	0.048	0.01	0.024	7.878	0.896
tumor # 15	WM3311 CTRL	957.24	1141.36	21.811	70.904	655.271	70.479	261.732	1353.04	683.621	59.082	60.52	101.25	87.914	94.664	65.676	380.89	85.392	302.889	32.556	130.553	171.137	2.534	1.313	0.201	15.299	0.804	9.363	0.375	0.018	13.435	0.26	75.726	27.706	0.043	0.129	2.295	2.723	13.402	0.169	0.726	1.908	0.138	18.073	0.066	0.025	0.033	5.901	1.229
tumor # 16	WM3311 CTRL	1171.52	2893.48	41.131	119.157	1491.4	185.068	425.453	2024.56	1504.19	110.891	91.234	138.75	123.919	94.088	107.674	522.394	165.623	371.822	63.667	133.687	215.116	6.13	3.732	0.436	40.729	1.343	13.59	0.181	0.024	13.435	0.199	102.685	29.958	0.101	0.154	3.226	2.688	17.197	0.02	1.129	2.071	0.255	51.668	0.066	0.01	0.046	9.267	0.981
tumor # 17	WM3311 CTRL	1101.77	2119.21	40.434	102.876	1611.97	160.137	368.652	2143.52	1347.04	94.89	92.241	155.625	138.555	87.754	92.72	521.33	152.717	414.644	52.778	116.976	228.501	5.056	3.278	0.248	23.562	1.386	14.166	0.421	0.012	14.555	0.325	117.26	37.497	0.08	0.153	3.313	2.723	22.534	0.002	1.019	1.918	0.228	47.841	0.047	0.018	0.028	9.344	1.099
tumor # 18	WM3311 CTRL	945.155	1150.03	20.118	64.298	833.504	53.507	278.438	1415.3	680.253	59.865	57.298	91.875	80.011	70.595	54.585	324.501	60.764	301.844	30.111	90.656	151.059	1.738	1.086	0.397	12.993	0.843	8.58	0.891	0.01	12.813	0.462	73.973	22.126	0.064	0.124	2.209	1.852	13.283	0.059	0.666	1.949	0.138	18.286	0.078	0.01	0.044	6.306	1.871
tumor # 19	WM3311 CTRL	1133.66	1305.96	36.451	63.944	625.128	10.26	394.268	1464.22	729.644	69.489	80.862	120.938	127.822	62.879	65.427	331.949	136.585	288.267	29	89.821	180.698	1.967	1.214	0.321	13.043	1.077	8.131	1.475	0.02	14.431	0.926	56.11	30.839	NA	0.119	1.344	1.912	15.774	0.072	0.56	2.112	0.173	17.648	0.721	0.094	0.765	9.44	2.971
tumor # 21	WM3311 CTRL	1209.45	1469.48	27.587	90.607	794.188	118.904	384.244	1706.59	965.375	77.993	69.583	89.813	114.162	83.608	76.643	384.082	116.151	381.222	37.111	125.331	203.643	2.679	1.619	0.293	10.065	1.183	10.112	1.077	0.033	11.656	0.673	80.438	27.51	0.052	0.099	3.332	3.047	15.181	0.061	1.035	2.418	0.171	21.369	0.085	0.01	0.057	12.439	1.373
tumor # 23	WM3311 CTRL	1044.21	970.267	21.313	77.157	469.174	74.603	229.433	1275.21	683.621	57.963	65.656	101.25	93.964	99.962	79.883	394.721	63.775	343.622	29.889	102.667	197.907	3.463	1.679	0.101	7.187	0.942	6.91	0.095	0.046	14.555	0.182	64.438	22.42	0.069	0.045	1.959	2.364	16.486	0.228	0.969	2.173	0.152	22.326	0.042	0.052	0.031	8.447	1.686
tumor # 24	WM3311 CTRL	958.939	1710.96	29.38	73.854	1134.93	112.192	415.43	1582.07	944.047	71.615	54.176	94.688	89.183	68.292	66.798	413.872	89.049	250.667	46.222	95.043	133.85	5.02	2.31	0.505	37.7	1.205	8.995	1.786	0.01	11.271	1.072	107.616	20.168	0.045	0.198	2.391	2.048	11.184	0.136	0.899	1.653	0.22	56.133	0.201	0.01	0.156	7.078	0.866
tumor # 25	WM3311 LCT	1129.44	1244.24	32.865	98.629	2652.54	128.493	445.501	1675.46	1404.29	75.531	62.333	90.656	86.548	87.754	72.157	362.803	162.396	222.467	32.889	85.016	123.333	9.243	4.315	0.106	21.038	1	7.394	0.246	2.169	58.469	0.21	127.123	33.287	0.06	0.092	3.467	2.808	20.755	NA	1.178	2.327	0.264	41.462	0.417	0.012	0.299	7.955	0.917
tumor # 26	WM3311 LCT	1187.07	2669.32	39.239	120.337	1081.2	258.904	537.942	1867.8	1495.21	90.525	61.427	102.188	115.137	76.699	85.367	471.325	223.698	196.356	36.667	146.22	125.245	8.965	3.09	0.257	22.553	1.801	4.549	0.356	0.954	52.249	0.319	181.918	25.063	0.203	0.074	2.66	2.04	24.788	0.033	0.871	3.867	0.33	43.375	0.641	0.191	0.229	9.19	1.829
tumor # 27	WM3311 LCT	1536.55	986.511	69.615	93.32	1372.14	174.521	647.09	1358.6	1113.55	69.601	54.881	76.406	122.943	66.449	70.911	279.816	178.528	237.089	30	75.93	104.212	5.382	3.861	0.156	11.933	1.205	3.95	24.09	2.058	49.263	8.645	124.932	56.392	0.166	0.129	9.094	2.646	16.841	0.11	1.332	1.796	0.287	33.276	0.822	0.021	0.629	7.975	1
tumor # 28	WM3311 LCT	1010.85	1493.3	20.317	88.247	682.792	65.11	397.61	1326.36	867.715	53.487	48.738	79.688	66.35	69.559	60.193	341.524	117.226	266.333	29.778	85.539	105.168	3.173	1.876	0.184	16.309	0.889	5.24	1.773	0.776	26.871	0.821	93.699	22.811	0.027	0.049	2.612	1.844	13.995	0.007	0.7	1.612	0.183	27.854	0.208	0.028	0.141	6.673	0.87
tumor # 29	WM3311 LCT	1021.93	1285.39	19.918	79.635	437.721	45.836	299.599	1132.91	762.198	52.256	41.69	69.375	55.52	52.975	47.481	269.176	94.104	178.6	24.444	72.274	104.212	3.029	1.738	0.382	18.85	0.827	3.363	0.194	0.779	34.459	0.315	94.575	22.811	0.026	0.042	1.988	1.485	12.335	NA	0.583	1.949	0.158	22.538	0.112	0.087	0.068	6.634	1.22
tumor # 31	WM3311 LCT	1110.99	921.537	27.288	95.916	1018.29	43.342	355.287	1324.13	1058.55	76.986	43.2	55.969	64.204	48.829	67.172	291.519	96.685	251.711	30.111	66.634	99.432	8.531	3.801	0.242	15.719	1.033	3.57	0.292	3.183	84.842	0.204	163.288	26.825	0.045	0.106	1.748	1.878	15.537	0.083	1.251	1.806	0.241	36.359	0.613	0.018	0.425	8.534	1.074
tumor # 30	WM3311 LCT	1127.77	1198.76	40.136	91.551	507.179	3.625	423.226	1176.27	1041.71	58.858	64.75	94.688	85.475	69.443	79.136	340.46	178.528	217.244	38.333	120.109	119.509	3.053	2.024	0.508	13.532	1.407	3.386	0.2	0.708	34.459	0.254	117.26	30.154	0.032	0.071	1.479	1.878	16.723	0.217	0.757	2.01	0.22	27.216	0.279	0.092	0.156	8.765	1.657
tumor # 33	WM3311 LCT	1076.29	1253.98	29.18	98.865	1487.46	3.893	359.742	1749.95	1416.63	75.531	46.523	75.75	82.353	109.981	62.685	368.123	147.34	153.533	31.222	98.176	107.08	7.686	4.344	0.241	17.84	1.13	6.622	0.303	1.409	71.407	0.216	153.425	27.413	NA	0.094	1.748	3.525	16.96	0.099	1.196	2.357	0.256	57.834	0.481	0.112	0.249	7.55	0.659
tumor # 34	WM3311 LCT	1152.53	NA	40.434	160.449	1072.02	125.616	471.117	1542.04	1244.88	88.735	70.993	107.813	94.061	100.537	105.68	497.923	233.377	336.311	55.889	158.753	156.796	6.359	3.1	0.28	23.226	1.428	6.15	1.16	1.115	88.201	0.44	168.767	29.077	0.197	0.055	3.524	3.346	16.486	1.015	1.05	2.929	0.319	44.864	0.319	0.048	0.183	9.103	1.403
tumor # 35	WM3311 LCT	996.087	1199.84	29.28	93.556	699.829	4.267	353.059	1480.89	958.64	68.593	58.607	102.188	81.67	68.292	59.071	368.123	153.792	229.778	33.111	99.743	133.85	4.139	2.429	0.317	13.801	1.162	6.38	0.535	0.569	47.646	0.514	103.233	26.629	0.079	0.053	1.517	2.048	25.381	0.009	0.841	1.99	0.2	33.169	0.438	0.037	0.242	8.409	1.586
tumor # 47	WM3311 LCT-MCT	1122.21	1570.19	39.14	112.433	639.544	229.178	397.61	1488.68	993.439	73.517	61.225	98.438	112.21	80.96	101.817	376.634	164.547	266.333	46.889	130.553	127.158	5.563	2.528	0.097	15.955	1.748	4.353	1.462	0.824	38.565	0.651	130.411	31.035	0.503	0.068	3.726	2.39	23.127	0.454	0.825	1.867	0.311	38.91	0.082	0.105	0.022	7.521	2
tumor # 48	WM3311 LCT-MCT	1384.94	1796.51	96.206	129.775	NA	261.781	889.888	1765.51	1442.45	108.093	49.242	76.781	88.988	76.353	117.893	424.512	351.679	226.644	38.444	113.843	152.016	23.65	7.425	0.125	18.682	1.428	7.094	8.377	3.943	47.646	3.782	128.219	42.783	0.186	0.075	4.945	3.346	12.453	0.07	1.549	3.367	0.303	84.731	0.136	0.01	0.057	12.439	0.9
tumor # 49	WM3311 LCT-MCT	1192.76	1394.76	39.837	112.197	559.601	282.877	426.567	1350.82	762.198	75.307	72.201	123.75	128.798	93.973	99.2	454.302	160.245	236.044	42.111	133.687	143.411	3.33	1.985	0.201	14.541	1.695	4.342	0.489	0.587	41.675	0.288	112.877	38.28	0.788	0.082	4.369	2.526	32.378	0.579	1.319	1.765	0.258	23.601	0.5	0.129	0.222	8.206	2.3
tumor # 50	WM3311 LCT-MCT	1227.79	NA	37.646	143.933	1609.35	238.767	506.757	1712.14	1224.68	85.266	56.09	80.156	90.842	112.514	102.689	490.476	171	312.289	49.778	174.419	122.377	6.998	2.765	0.117	19.187	1.652	6.519	0.605	1.034	37.569	0.428	150.137	32.797	0.349	0.078	3.908	3.653	17.316	0.011	1.408	2.122	0.29	47.734	0.219	0.029	0.103	10.993	1.071
tumor # 52	WM3311 LCT-MCT	1298.04	1339.53	26.292	109.365	533.39	292.466	472.231	1590.96	1106.81	67.027	89.924	152.813	105.38	147.409	93.966	475.581	160.245	269.467	34	178.597	209.38	3.451	1.787	0.403	11.226	1.428	3.858	0.709	0.683	36.947	0.528	81.315	25.259	0.386	0.047	4.081	3.166	27.278	0.561	1.408	1.908	0.221	27.641	0.28	0.096	0.094	12.15	2.343
tumor # 53	WM3311 LCT-MCT	1380.35	818.663	15.238	78.337	1495.33	105.479	536.829	1207.4	709.439	44.424	34.238	55.969	79.718	50.096	62.436	242.578	122.604	120.111	22.889	54.415	74.86	13.635	4.631	0.063	11.68	0.745	3.616	15.97	2.423	17.665	6.263	70.466	45.916	0.331	0.066	2.429	1.954	27.16	0.02	1.117	1.602	0.238	35.508	0.866	0.01	0.334	6.692	0.819
tumor # 54	WM3311 LCT-MCT	1061.84	833.824	33.662	77.865	1286.95	3.116	511.212	1600.97	886.798	55.613	47.329	66.094	66.741	56.2	65.053	255.345	162.396	113.844	21	66.948	95.607	4.585	3.169	0.121	10.149	0.981	4.526	2.517	1.034	36.699	1.002	107.068	24.084	0.087	0.093	1.335	2.467	21.586	NA	1.019	1.673	0.212	27.322	0.532	0.194	0.321	7.184	0.901
tumor # 55	WM3311 LCT-MCT	1273.67	2153.86	34.16	139.213	1608.03	210	495.62	2036.79	1485.11	94.33	54.277	82.5	90.939	88.56	111.288	365.995	138.736	275.733	38.889	122.198	128.114	7.686	2.794	0.102	21.879	1.663	3.939	0.287	1.48	71.407	0.219	154.521	28.685	0.301	0.08	3.284	2.885	23.483	0.151	1.254	2.378	0.309	45.289	0.427	0.039	0.182	11.186	1.457
tumor # 56	WM3311 LCT-MCT	1117	1650.32	30.475	98.747	931.795	200.411	433.25	1485.34	1038.34	72.958	42.495	69.375	72.01	64.146	81.504	361.739	146.264	221.422	37.444	104.129	108.992	4.175	2.182	0.228	18.682	1.364	4.469	0.697	0.486	31.971	0.504	131.507	32.21	0.247	0.061	4.062	2.509	11.267	0.307	1.067	2.214	0.273	35.296	0.245	0.012	0.106	7.329	1.244
tumor # 277	WM3000 CTRL	1352.48	1300.75	32.627	102.961	471.405	193.466	685.772	1757	594.248	52.321	62.833	91.896	148.045	71.869	54.894	463.85	222.978	464.303	29.141	93.751	123.333	1.351	1.198	0.156	10.416	0.933	13.739	0.581	0.011	4.206	0.435	64.993	9.456	0.142	0.354	3.694	2.906	15.17	0.294	1.413	2.422	0.126	36.337	0.425	0.01	0.516	9.006	0.925
tumor # 278	WM3000 CTRL	1384.25	595.102	17.108	61.981	326.942	72.318	393.189	1385	477.708	42.997	39.342	72	105.457	43.448	34.708	266.592	114.502	263.01	16.797	53.895	77.854	0.917	0.589	0.114	6.651	0.916	6.577	0.386	0.014	21.333	0.466	40.672	7.014	0.055	0.147	2.697	1.502	18.777	0.033	1.665	1.651	0.12	20.627	0.031	0.002	0.016	9.06	1.859
tumor # 279	WM3000 CTRL	1475.68	1317.28	28.139	95.01	596.86	166.887	665.239	1685	670.891	47.141	44.69	73.695	107.485	46.606	44.389	300.77	190.837	412.081	25.296	68.423	76.467	1.4	1.116	0.13	21.49	0.937	13.306	2.938	0.017	4.715	1.544	53.241	13.128	0.132	0.15	4.911	1.239	5.368	0.043	1.485	3.147	0.137	44.819	0.028	0.005	0.016	8.707	0.804
tumor # 280	WM3000 CTRL	1420.94	1508.42	37.769	114.175	601.928	202.119	823.336	1633	611.046	53.15	55.576	98.141	148.045	64.247	51.598	439.437	222.978	501.333	31.468	70.878	105.604	1.279	1.106	0.152	10.149	1.027	10.764	0.796	0.025	4.073	0.617	62.131	11.934	0.137	0.284	5.931	2.84	12.2	0.041	1.737	2.101	0.127	46.265	0.024	0.004	0.012	9.695	0.92
tumor # 281	WM3000 CTRL	1532.68	1171.61	29.448	80.738	620.937	199.647	654.973	1533	594.248	50.042	45.167	84.58	123.709	51.724	44.389	298.817	179.789	368.404	23.374	70.779	87.104	1.339	1.198	0.155	14.902	1.105	11.9	1.325	0.013	5.2	0.702	56.307	11.292	0.104	0.197	4.35	1.683	4.615	0.001	1.76	3.248	0.138	44.916	0.028	0.003	0.021	12.05	1.207
tumor # 282	WM3000 CTRL	1437.09	1241.86	31.038	95.621	481.543	186.667	652.92	1649	670.891	47.555	49.942	91.896	124.723	56.08	44.595	381.822	197.868	440.566	25.397	60.177	87.875	1.279	0.907	0.571	10.196	0.88	14.712	1.5	0.019	8.448	0.827	61.825	10.649	0.139	0.304	4.786	1.592	5.601	0.017	1.545	2.422	0.137	37.012	0.095	0.011	0.109	9.006	0.922
tumor # 283	WM3000 CTRL	1424.24	959.809	34.684	98.782	541.102	189.757	711.437	1587	615.246	53.668	49.464	84.134	137.905	46.933	53.246	380.845	126.555	316.182	28.837	62.632	88.646	1.738	1.095	0.216	21.176	1.29	13.09	1.014	0.054	7.164	0.637	47.825	13.495	0.121	0.224	4.255	1.092	14.746	2.19	1.844	2.211	0.26	34.12	1.082	0.026	1.21	9.513	1.256
tumor # 284	WM3000 CTRL	1518	1389.61	32.159	105	576.584	189.139	690.905	1750	762.233	59.056	56.149	99.033	150.073	56.842	56.953	432.601	194.855	481.394	32.48	81.382	91.729	1.762	1.382	0.172	14.98	1.441	11.683	0.985	0.023	6.315	0.775	69.796	16.066	0.113	0.269	4.869	1.486	7.585	0.001	1.964	2.917	0.193	48.867	0.037	0.001	0.029	11.597	1.307
tumor # 285	WM3000 CTRL	1308.23	1085.86	21.315	88.689	359.89	128.565	619.042	1710	619.445	44.033	46.504	79.405	118.639	53.358	44.492	391.587	165.727	407.333	24.891	64.202	84.021	1.677	1.106	0.122	17.725	1.022	9.39	1.3	0.02	3.479	0.943	47.62	10.098	0.107	0.215	2.799	1.494	9.717	NA	1.341	2.339	0.148	38.265	0.047	0.002	0.027	7.729	0.872
tumor # 286	WM3000 CTRL	1438.91	1019.73	29.635	106.019	375.096	179.868	557.446	1502	655.142	65.272	58.918	110.632	133.849	57.713	57.674	446.272	155.683	372.202	30.153	76.768	98.667	1.267	1.013	0.176	9.286	1.203	9.996	1.438	0.027	19.758	0.97	61.518	12.393	0.102	0.259	3.646	1.691	13.049	0.366	2.467	2.11	0.18	34.12	0.334	0.007	0.307	9.242	1.473
tumor # 287	WM3000 CTRL	1464.6	1253.23	31.038	103.981	675.427	193.466	861.321	1470	701.338	49.938	52.52	85.829	103.429	51.833	52.216	331.042	207.912	447.212	23.374	58.901	90.188	1.544	1.024	0.14	16	1.116	20.662	1.563	0.006	2.133	1.01	53.752	8.758	0.098	0.214	3.455	1.28	8.487	0.036	1.605	4.018	0.112	41.542	0.068	0.002	0.033	9.604	0.819
tumor # 288	WM3000 CTRL	1398.47	586.837	8.255	75.437	216.694	127.947	484.557	1388	410.514	48.281	53.093	75.836	123.709	49.873	47.066	313.465	128.564	241.172	20.844	66.362	89.417	1.11	0.843	0.139	6.275	0.904	5.972	0.326	0.023	5.406	0.441	38.526	7.51	0.198	0.16	2.888	1.338	33.099	0.164	1.437	1.128	0.123	21.687	0.044	0.001	0.023	7.42	1.652
tumor # 289	WM3000 LCT	1375.01	433.929	16.547	64.019	228.099	127.947	544.1	1309	362.218	38.956	42.493	69.323	65.099	38.439	39.754	261.709	103.454	149.071	14.368	50.36	64.21	2.196	1.001	0.15	9.192	0.981	4.457	0.644	0.857	33.091	0.613	49.46	6.564	0.074	0.053	2.232	1.338	15.595	0.223	1.772	0.695	0.155	20.048	0.111	0.011	0.06	9.151	1.528
tumor # 290	WM3000 LCT	1356.92	687.054	20.38	84	471.405	116.203	648.814	1414	617.346	39.474	32.276	56.297	68.851	38.984	34.399	312.488	167.736	218.384	17.201	53.993	59.585	3.065	1.781	0.164	10.463	0.961	7.151	0.938	0.572	29.576	0.675	67.547	9.006	0.078	0.101	3.801	1.059	17.398	0.082	1.689	1.468	0.181	35.663	0.08	0.044	0.056	9.785	1.126
tumor # 291	WM3000 LCT	1437.73	854.426	22.437	111.117	547.438	155.762	672.426	1535	619.445	45.172	36.382	69.413	86.495	59.238	44.08	348.62	234.026	237.374	15.279	76.473	58.506	2.413	1.577	0.923	22.431	0.864	7.497	0.918	0.73	47.394	0.753	75.825	8.125	0.077	0.138	3.801	1.527	16.019	0.462	2.012	1.78	0.162	46.651	0.246	0.005	0.202	11.144	0.927
tumor # 292	WM3000 LCT	1429.02	848.227	27.766	89.403	634.876	152.053	799.725	1490	617.346	45.794	31.416	51.747	60.232	41.379	31.618	300.77	221.974	218.384	13.963	47.808	51.492	3.101	1.628	0.198	13.992	0.855	9.271	1.131	0.582	31.758	0.83	80.015	8.63	0.116	0.086	5.084	2.175	6.609	0.154	1.437	1.706	0.169	39.422	0.058	0.004	0.043	9.151	0.949
tumor # 293	WM3000 LCT	1243.33	536.212	10.938	71.359	307.934	66.755	553.34	1552	478.758	48.073	37.91	61.294	78.991	41.597	35.326	258.779	146.643	146.222	14.469	44.568	73.46	3.077	1.106	0.502	7.843	0.813	4.922	0.591	0.812	36.242	0.553	64.482	7.207	0.087	0.088	2.196	1.592	29.174	0.643	1.341	1.046	0.202	22.361	0.333	0.036	0.346	7.04	1.095
tumor # 294	WM3000 LCT	1336.67	577.538	12.808	74.723	349.752	110.64	546.153	1501	439.911	41.753	41.156	60.223	75.442	52.269	33.472	305.653	141.621	166.162	16.695	52.618	78.625	3.101	1.208	0.245	13.192	0.942	5.301	0.453	0.666	40.727	0.453	63.664	5.37	0.197	0.124	2.721	1.494	22.278	0.064	1.725	0.886	0.135	39.229	0.193	0.005	0.08	8.97	1.199
tumor # 295	WM3000 LCT	1382.22	712.883	19.445	89.097	501.818	118.057	660.106	1448	516.555	43.618	31.416	55.851	60.131	46.388	32.03	277.333	196.863	164.263	13.356	46.728	54.883	2.124	1.044	0.437	15.184	0.841	9.325	0.904	0.655	29.455	0.695	64.788	7.298	0.12	0.106	3.169	1.264	14.109	0.09	1.569	1.56	0.137	29.494	0.276	0.035	0.265	8.97	1.096
tumor # 296	WM3000 LCT	1304.86	911.25	29.916	99.597	634.876	157.616	739.155	1526	534.403	45.276	41.347	61.651	79.397	67.405	45.007	440.413	234.026	215.535	18.921	60.472	68.681	4.682	1.935	0.363	20.863	0.903	11.359	0.8	0.899	33.697	0.524	71.533	9.639	0.201	0.136	4.338	2.594	12.412	0.118	1.461	2.431	0.181	55.325	0.861	0.02	0.86	7.529	0.936
tumor # 297	WM3000 LCT	1416.01	552.742	22.53	67.383	345.95	101.987	559.499	1379	423.113	40.407	33.613	53.264	75.746	44.319	33.678	289.052	113.498	168.061	14.571	54.091	51.877	1.931	1.065	0.256	10.588	0.832	5.149	0.799	0.805	37.333	0.644	69.693	10.557	0.067	0.172	2.614	1.305	9.346	0.038	1.868	1.11	0.139	33.157	0.079	0.003	0.053	10.238	1.331
tumor # 298	WM3000 LCT	1478.97	795.536	25.802	92.461	489.146	170.596	685.772	1430	659.342	46.623	33.995	71.019	63.882	46.715	36.15	276.357	191.841	263.01	13.559	58.901	57.658	2.558	1.259	0.202	17.412	1.034	7.724	2.563	0.688	49.939	1.476	68.978	8.942	0.116	0.144	5.215	1.083	8.932	0.081	1.725	2.055	0.173	43.855	0.099	0.034	0.053	9.604	0.96
tumor # 299	WM3000 LCT	1287.6	680.855	21.689	92.053	480.275	153.289	602.617	1437	457.76	51.285	46.599	66.468	90.449	71.325	39.651	402.329	200.881	233.576	13.963	62.042	71.302	3.499	1.587	1.916	18.98	1.398	8.827	0.539	1.416	53.818	0.473	66.934	18.085	0.144	0.164	5.347	2.43	18.777	4.309	1.593	1.33	0.343	43.277	0.102	0.001	0.078	9.513	1.404
tumor # 300	WM3000 LCT	1583.36	811.033	26.083	96.947	793.278	165.033	821.283	1761	794.78	47.452	31.321	49.071	83.757	47.477	33.575	285.146	246.079	218.384	15.279	54.876	52.802	2.968	1.925	0.483	16.941	0.922	12.116	2.338	1.125	48	1.583	85.022	13.862	0.086	0.125	3.216	1.494	16.337	0.075	1.928	2.248	0.168	48.675	0.125	0.005	0.074	15.221	1.597
tumor # 301	WM3000 LCT-MCT	1334.78	578.571	24.493	86.243	406.777	131.038	533.834	1416	489.257	48.281	35.045	64.684	73.313	45.191	36.767	320.3	125.551	204.141	16.189	53.305	56.502	3.56	1.351	0.639	26.196	1.105	4.901	0.889	0.998	25.091	0.661	71.635	7.51	0.092	0.114	4.613	1.215	7.055	0.04	2.012	1.413	0.192	35.855	0.055	0.004	0.027	7.946	1.301
tumor # 302	WM3000 LCT-MCT	1237.72	617.832	17.389	72.379	291.46	100.132	455.812	1190	387.416	36.677	35.809	57.725	60.638	47.695	30.794	275.38	116.511	127.232	16.898	55.662	51.26	2.474	1.177	0.314	19.137	0.923	4.598	1.35	0.395	18.545	0.808	63.358	7.353	0.122	0.124	3.467	0.919	8.954	NA	1.689	0.936	0.163	41.831	0.226	0.005	0.136	6.188	1.192
tumor # 303	WM3000 LCT-MCT	1441.77	930.88	26.363	105	643.747	171.832	769.953	1638	577.449	50.974	29.984	49.784	78.078	66.969	33.369	346.667	206.907	214.586	14.672	65.184	55.808	2.956	1.802	0.384	28.235	0.907	8.936	1.248	0.971	28.97	1	89.007	10.007	0.124	0.139	6.922	1.617	10.152	0.028	2.216	2.275	0.202	51.566	0.479	0.028	0.294	11.688	1.179
tumor # 304	WM3000 LCT-MCT	1252.34	493.852	11.218	62.694	223.03	98.896	415.775	1221	348.569	46.934	39.151	70.929	93.694	47.695	35.944	251.944	106.467	147.172	15.886	59.883	61.975	2.558	1.27	0.608	11.435	0.881	4.836	0.67	0.789	28.485	0.657	62.949	12.302	0.349	0.077	2.548	0.993	23.869	0.01	1.485	0.963	0.183	26.024	0.362	0.023	0.2	7.91	1.501
tumor # 305	WM3000 LCT-MCT	1369.31	935.013	31.318	94.194	655.152	165.651	786.379	1476	477.708	46.105	35.332	61.472	73.617	57.713	40.166	379.869	204.899	189.899	19.225	56.349	59.971	3.403	1.587	0.553	30.118	1.203	7.811	1.838	0.593	13.939	1.194	77.869	17.075	0.129	0.174	6.683	1.551	10.449	1.364	1.808	1.651	0.274	52.337	0.61	0.015	0.514	8.064	0.943
tumor # 306	WM3000 LCT-MCT	1463.72	770.74	24.774	81.044	446.061	150.199	662.16	1415	645.693	38.645	37.814	64.595	70.372	56.407	35.738	321.277	157.692	196.545	14.874	51.538	56.656	2.884	1.556	1.099	20.235	0.987	8.07	1.4	0.852	29.091	1	66.526	9.364	0.169	0.111	3.938	1.412	7.819	0.044	2.216	1.936	0.174	45.783	0.104	0.008	0.047	12.685	1.17
tumor # 307	WM3000 LCT-MCT	1245.5	814.133	24.774	93.583	305.399	127.329	682.692	1407	449.36	50.249	41.252	65.041	80.106	66.098	41.093	324.207	175.771	160.465	17.606	70.583	64.442	2.389	1.485	0.204	21.333	1.257	5.701	0.675	0.537	21.333	0.668	76.642	16.8	0.235	0.125	4.696	1.74	16.868	2.688	1.689	1.138	0.378	33.831	0.63	0.009	0.387	8.462	1.432
tumor # 308	WM3000 LCT-MCT	1399.51	852.36	27.018	90.932	413.113	106.313	666.266	1509	461.959	38.438	45.836	80.387	71.792	71.216	43.977	281.239	197.868	218.384	16.493	62.533	70.84	2.268	1.259	0.539	18.196	0.826	7.129	1.925	0.476	8.739	1.078	83.08	8.538	0.096	0.093	3.938	1.601	8.031	0.006	1.701	1.477	0.133	37.88	0.12	0.023	0.045	9.006	0.872
tumor # 309	WM3000 LCT-MCT	1297.37	679.821	24.68	76.15	311.736	103.223	566.685	1476	549.102	35.226	33.804	57.279	71.994	42.142	35.326	300.77	214.943	160.465	14.469	44.078	46.25	3.391	1.218	0.303	16	0.856	7.042	1.738	0.609	25.333	0.931	61.109	8.758	0.108	0.108	3.431	0.886	15.807	0.796	1.689	1.734	0.227	44.916	0.158	0.009	0.097	6.478	1.225
tumor # 310	WM3000 LCT-MCT	1393.69	663.291	31.318	88.587	665.289	171.214	701.171	1508	448.311	41.132	39.247	72.535	67.33	51.397	45.625	314.441	176.775	197.495	19.63	49.281	62.592	2.112	1.106	0.159	16.941	0.89	7.032	1.763	0.589	8.752	0.817	73.985	11.475	0.149	0.122	4.577	1.133	8.307	0.119	2.18	1.541	0.17	38.651	0.046	0.004	0.023	8.372	1.027
tumor # 311	WM3000 LCT-MCT	1485.25	763.508	15.986	85.937	525.895	134.128	781.246	1427	543.852	36.988	44.021	78.602	62.159	70.345	33.884	282.216	219.965	199.394	13.255	58.214	66.215	1.991	1.044	0.206	13.694	0.529	8.914	4.95	0.561	12.727	2.097	61.007	9.456	0.128	0.065	4.237	1.707	17.186	0.046	1.581	1.661	0.088	36.145	0.227	0.015	0.21	10.238	0.76
tumor # 312	WM3000 LCT-MCT	1502.41	991.837	26.924	92.257	557.576	176.159	816.15	1531	676.14	40.614	31.703	50.677	72.501	43.013	31.515	285.146	215.947	243.071	13.154	54.484	49.95	2.353	1.362	0.147	18.824	0.883	8.773	0.998	0.444	13.212	0.866	82.569	9.915	0.183	0.153	4.869	1.133	7.384	0.001	2	1.954	0.172	43.663	0.06	0.007	0.033	11.326	0.984
[truncated: 14 more columns]

## Sheet: TableS8_anova tumor met.
Table S8: One-way ANOVA results from control vs. ketogenic diet group comparisons of polar metabolites quantified in xenograft tissues of melanoma-bearing mice. Related to Figure 5.
A375 (BRAF V600E) melanoma xenografts - tumor polar metabolites								WM47 (BRAF V600E) melanoma xenografts - tumor polar metabolites									WM3311 (BRAF/NRAS(NF1 WT) melanoma xenografts - tumor polar metabolites									WM3000 (BRAF/NRAS WT) melanoma xenografts - tumor polar metabolites
	f.value	p.value	-log10(p)	FDR	Fisher's LSD				f.value	p.value	-log10(p)	FDR	Fisher's LSD					f.value	p.value	-log10(p)	FDR	Fisher's LSD					f.value	p.value	-log10(p)	FDR	Fisher's LSD
BABA	319.91	7.0204e-22	21.154	4.3526e-20	A375 LCT > A375 CTRL	A375 LCT-MCT > A375 CTRL		BABA	634.47	1.6684e-19	18.778	1.0344e-17	WM47 LCT > WM47 CTRL	WM47 LCT-MCT > WM47 CTRL	WM47 LCT > WM47 LCT-MCT		BABA	139.06	2.8451e-14	13.546	1.7639e-12	WM3311 LCT > WM3311 CTRL	WM3311 LCT-MCT > WM3311 CTRL			BABA	350.29	5.9653e-23	22.224	3.6985e-21	WM3000 LCT > WM3000 CTRL	WM3000 LCT-MCT > WM3000 CTRL
Betaine	38.872	2.731e-09	8.5637	8.4662e-08	A375 LCT > A375 CTRL	A375 LCT-MCT > A375 CTRL		1-Met-His	69.348	5.6071e-10	9.2513	1.7382e-08	WM47 LCT > WM47 CTRL	WM47 LCT-MCT > WM47 CTRL	WM47 LCT > WM47 LCT-MCT		Betaine	42.457	9.1436e-09	8.0389	2.8345e-07	WM3311 LCT > WM3311 CTRL	WM3311 LCT-MCT > WM3311 CTRL			Lys	71.05	1.0996e-12	11.959	3.4087e-11	WM3000 CTRL > WM3000 LCT	WM3000 CTRL > WM3000 LCT-MCT
1-Met-His	31.729	2.5437e-08	7.5945	5.2569e-07	A375 LCT > A375 CTRL	A375 LCT-MCT > A375 CTRL		3-Met-His	50.468	9.5255e-09	8.0211	1.9686e-07	WM47 LCT > WM47 CTRL	WM47 LCT-MCT > WM47 CTRL	WM47 LCT > WM47 LCT-MCT		alpha-AAA	23.384	1.8841e-06	5.7249	3.1696e-05	WM3311 CTRL > WM3311 LCT	WM3311 CTRL > WM3311 LCT-MCT			Trp	48.066	1.6727e-10	9.7766	3.457e-09	WM3000 CTRL > WM3000 LCT	WM3000 CTRL > WM3000 LCT-MCT
3-Met-His	15.591	1.8748e-05	4.727	0.00029059	A375 LCT > A375 CTRL	A375 LCT-MCT > A375 CTRL		Betaine	35.105	2.0083e-07	6.6972	3.1128e-06	WM47 LCT > WM47 CTRL	WM47 LCT-MCT > WM47 CTRL			Ind-SO4	23.15	2.0449e-06	5.6893	3.1696e-05	WM3311 LCT > WM3311 CTRL	WM3311 LCT-MCT > WM3311 CTRL			Thr	45.295	3.4498e-10	9.4622	5.3472e-09	WM3000 CTRL > WM3000 LCT	WM3000 CTRL > WM3000 LCT-MCT
Cit	8.1961	0.0013366	2.874	0.014955	A375 LCT > A375 CTRL	A375 LCT-MCT > A375 CTRL		Cit	24.907	2.8641e-06	5.543	3.5515e-05	WM47 LCT > WM47 CTRL	WM47 LCT-MCT > WM47 CTRL			Hypoxanthine	16.505	2.6943e-05	4.5696	0.00031111	WM3311 LCT-MCT > WM3311 CTRL	WM3311 LCT-MCT > WM3311 LCT			Betaine	44.147	4.7008e-10	9.3278	5.829e-09	WM3000 LCT > WM3000 CTRL	WM3000 LCT-MCT > WM3000 CTRL	WM3000 LCT > WM3000 LCT-MCT
TCA	7.8816	0.0016478	2.7831	0.014955	A375 LCT > A375 CTRL	A375 LCT-MCT > A375 CTRL		ProBetaine	17.835	2.9722e-05	4.5269	0.00030713	WM47 LCT > WM47 CTRL	WM47 LCT-MCT > WM47 CTRL			Xanthine	16.249	3.0108e-05	4.5213	0.00031111	WM3311 LCT > WM3311 CTRL	WM3311 LCT-MCT > WM3311 CTRL	WM3311 LCT-MCT > WM3311 LCT		1-Met-His	43.1	6.2649e-10	9.2031	6.4737e-09	WM3000 LCT > WM3000 CTRL	WM3000 LCT-MCT > WM3000 CTRL
Lys	7.5809	0.0020181	2.6951	0.014955	A375 CTRL > A375 LCT	A375 CTRL > A375 LCT-MCT		HArg	14.496	0.00011087	3.9552	0.00097715	WM47 CTRL > WM47 LCT	WM47 CTRL > WM47 LCT-MCT			Val	13.408	0.00011053	3.9565	0.00097901	WM3311 CTRL > WM3311 LCT	WM3311 CTRL > WM3311 LCT-MCT			Val	40.239	1.4105e-09	8.8506	1.2493e-08	WM3000 CTRL > WM3000 LCT	WM3000 CTRL > WM3000 LCT-MCT
alpha-AAA	7.5381	0.0020776	2.6824	0.014955	A375 CTRL > A375 LCT	A375 CTRL > A375 LCT-MCT		TCA	14.192	0.00012608	3.8993	0.00097715	WM47 LCT > WM47 CTRL	WM47 LCT-MCT > WM47 CTRL			Cystine	10.462	0.00049986	3.3011	0.0038739	WM3311 LCT-MCT > WM3311 CTRL	WM3311 LCT-MCT > WM3311 LCT			Leu	24.639	2.84e-07	6.5467	2.201e-06	WM3000 CTRL > WM3000 LCT	WM3000 CTRL > WM3000 LCT-MCT
TMCA	7.4736	0.0021709	2.6634	0.014955	A375 LCT > A375 CTRL	A375 LCT-MCT > A375 CTRL		TMCA	11.461	0.00043163	3.3649	0.0029734	WM47 LCT > WM47 CTRL	WM47 LCT-MCT > WM47 CTRL			TCA	9.637	0.00078956	3.1026	0.0054392	WM3311 LCT > WM3311 CTRL	WM3311 LCT-MCT > WM3311 CTRL			Ile	23.959	3.7395e-07	6.4272	2.5761e-06	WM3000 CTRL > WM3000 LCT	WM3000 CTRL > WM3000 LCT-MCT
PAG	6.205	0.005281	2.2773	0.03267	A375 LCT > A375 CTRL	A375 LCT-MCT > A375 CTRL		beta-Ala	7.617	0.0032552	2.4874	0.018527	WM47 LCT > WM47 CTRL	WM47 LCT-MCT > WM47 CTRL			SDMA	9.2003	0.0010129	2.9944	0.0062799	WM3311 LCT > WM3311 CTRL	WM3311 LCT-MCT > WM3311 CTRL			HArg	20.495	1.6374e-06	5.7858	1.0152e-05	WM3000 CTRL > WM3000 LCT	WM3000 CTRL > WM3000 LCT-MCT
Val	6.0761	0.0057963	2.2368	0.03267	A375 CTRL > A375 LCT	A375 CTRL > A375 LCT-MCT		TDCA	7.4523	0.0035828	2.4458	0.018527	WM47 LCT > WM47 CTRL	WM47 LCT-MCT > WM47 CTRL			Thr	8.2884	0.0017322	2.7614	0.0097636	WM3311 CTRL > WM3311 LCT	WM3311 CTRL > WM3311 LCT-MCT			Choline	20.208	1.8617e-06	5.7301	1.0493e-05	WM3000 CTRL > WM3000 LCT	WM3000 CTRL > WM3000 LCT-MCT
SDMA	5.8245	0.0069633	2.1572	0.035977	A375 LCT > A375 CTRL	A375 LCT-MCT > A375 CTRL		Lys	7.4261	0.0036383	2.4391	0.018527	WM47 CTRL > WM47 LCT	WM47 CTRL > WM47 LCT-MCT			HArg	7.4262	0.0029415	2.5314	0.015198	WM3311 CTRL > WM3311 LCT	WM3311 CTRL > WM3311 LCT-MCT			Phe	18.614	3.8727e-06	5.412	2.0009e-05	WM3000 CTRL > WM3000 LCT	WM3000 CTRL > WM3000 LCT-MCT
t4-OH-Pro	5.5431	0.0085699	2.067	0.040872	A375 LCT > A375 CTRL	A375 LCT-MCT > A375 CTRL		Anserine	7.3145	0.0038847	2.4106	0.018527	WM47 LCT > WM47 CTRL	WM47 LCT-MCT > WM47 CTRL			Choline	6.3865	0.0057476	2.2405	0.027412	WM3311 LCT-MCT > WM3311 CTRL	WM3311 LCT-MCT > WM3311 LCT			Hypoxanthine	16.967	8.5556e-06	5.0677	4.0804e-05	WM3000 CTRL > WM3000 LCT	WM3000 CTRL > WM3000 LCT-MCT	WM3000 LCT > WM3000 LCT-MCT
HArg	5.4134	0.0094395	2.0251	0.041803	A375 CTRL > A375 LCT	A375 CTRL > A375 LCT-MCT		t4-OH-Pro	6.5276	0.0062426	2.2046	0.027646	WM47 LCT > WM47 CTRL	WM47 LCT-MCT > WM47 CTRL			Gln	6.026	0.0073133	2.1359	0.032387	WM3311 LCT-MCT > WM3311 CTRL				Cit	11.962	0.00012391	3.9069	0.00054877	WM3000 LCT > WM3000 CTRL	WM3000 LCT-MCT > WM3000 CTRL
Trp	5.3185	0.010134	1.9942	0.041889	A375 CTRL > A375 LCT	A375 CTRL > A375 LCT-MCT		Gly	6.1746	0.0077788	2.1091	0.032152	WM47 LCT > WM47 CTRL				Cit	5.7172	0.0090229	2.0447	0.037294	WM3311 LCT > WM3311 CTRL	WM3311 LCT-MCT > WM3311 CTRL			Ala	10.935	0.00022724	3.6435	0.00093926	WM3000 CTRL > WM3000 LCT	WM3000 CTRL > WM3000 LCT-MCT
Leu	5.1511	0.011497	1.9394	0.042454	A375 CTRL > A375 LCT-MCT			Gln	5.8589	0.0095074	2.0219	0.035022	WM47 LCT > WM47 CTRL	WM47 LCT-MCT > WM47 CTRL			TMCA	5.3505	0.011634	1.9343	0.045083	WM3311 LCT > WM3311 CTRL				alpha-AAA	9.0396	0.00074039	3.1305	0.002869	WM3000 CTRL > WM3000 LCT	WM3000 CTRL > WM3000 LCT-MCT
Ile	5.1347	0.011641	1.934	0.042454	A375 CTRL > A375 LCT-MCT			Glu	5.8434	0.0096028	2.0176	0.035022	WM47 LCT > WM47 CTRL	WM47 LCT-MCT > WM47 CTRL												His	8.6257	0.00096947	3.0135	0.0034257	WM3000 CTRL > WM3000 LCT	WM3000 CTRL > WM3000 LCT-MCT
AABA	4.9739	0.013153	1.881	0.045306	A375 LCT > A375 CTRL			alpha-AAA	5.7383	0.010276	1.9882	0.035395	WM47 CTRL > WM47 LCT	WM47 CTRL > WM47 LCT-MCT												Tyr	8.5868	0.00099455	3.0024	0.0034257	WM3000 CTRL > WM3000 LCT	WM3000 CTRL > WM3000 LCT-MCT
								Carnosine	5.4742	0.012206	1.9134	0.038071	WM47 LCT > WM47 CTRL	WM47 LCT-MCT > WM47 CTRL												Sarcosine	8.1501	0.0013288	2.8765	0.0043362	WM3000 CTRL > WM3000 LCT	WM3000 CTRL > WM3000 LCT-MCT
								Met-SO	5.4649	0.012281	1.9108	0.038071	WM47 LCT > WM47 CTRL													p-Cresol-SO4	8.0733	0.0013991	2.8542	0.0043371	WM3000 CTRL > WM3000 LCT	WM3000 LCT-MCT > WM3000 LCT
								Taurine	5.2896	0.013791	1.8604	0.040717	WM47 LCT > WM47 CTRL													Serotonin	7.4992	0.0020665	2.6848	0.0061012	WM3000 CTRL > WM3000 LCT	WM3000 CTRL > WM3000 LCT-MCT
																										3-Met-His	7.136	0.0026577	2.5755	0.00749	WM3000 LCT > WM3000 CTRL	WM3000 LCT-MCT > WM3000 CTRL
																										5-AVA	6.0508	0.0057718	2.2387	0.015559	WM3000 LCT > WM3000 CTRL	WM3000 LCT-MCT > WM3000 CTRL
																										AABA	5.2606	0.010397	1.9831	0.026859	WM3000 LCT-MCT > WM3000 CTRL	WM3000 LCT-MCT > WM3000 LCT
																										Pro	4.7904	0.014909	1.8266	0.036974	WM3000 CTRL > WM3000 LCT	WM3000 CTRL > WM3000 LCT-MCT
																										Glu	4.6775	0.016276	1.7884	0.038812	WM3000 CTRL > WM3000 LCT-MCT

## Sheet: TableS9_filtering tumor met.
Table S9: Overview and filtering result of significantly up- and down-regulated polar metabolites in plasma of melanoma-bearing mice treated with control and ketogenic diets. Related to Figure 5.											Textual summary of the Venn diagram analysis. The table lists all metabolites which were up- or downregulated by ketogenic diets in xenograft tissue of melanoma-bearing mice mice in each intersection or were unique to a certain melanoma subtype. Plasma metabolites with an FDR-adj. p-value <0.05 for LCT vs. CTRL and LCT-MCT vs. CTRL were included in the analysis performed using the website: http:/…
CTRL: control diet; LCT: long-chain triglyceride based ketogenic diet; LCT-MCT: long-chain triglyceride based ketogenic diet supplemented with medium-chain triglycerides
A375 (BRAF V600E) melanoma xenografts - tumor polar metabolites											Intersection	Upregulated metabolites		Downregulated metabolites
Metabolites significantly increased by LCT and LCT-MCT	p.value	FDR	Fisher's LSD		Metabolites significantly decreased by LCT and LCT-MCT	p.value	FDR	Fisher's LSD				#	Compound	#	Compound
BABA	7.0204e-22	4.3526e-20	A375 LCT > A375 CTRL	A375 LCT-MCT > A375 CTRL	Lys	0.0020181	0.014955	A375 CTRL > A375 LCT	A375 CTRL > A375 LCT-MCT		A375 vs. WM47 vs. WM3311 vs. WM3000	3	BABA, Cit, Betaine	2	alpha-AAA, Harg
Betaine	2.731e-09	8.4662e-08	A375 LCT > A375 CTRL	A375 LCT-MCT > A375 CTRL	alpha-AAA	0.0020776	0.014955	A375 CTRL > A375 LCT	A375 CTRL > A375 LCT-MCT		A375 vs. WM47 vs. WM3311	1	TCA	0
1-Met-His	2.5437e-08	5.2569e-07	A375 LCT > A375 CTRL	A375 LCT-MCT > A375 CTRL	Val	0.0057963	0.03267	A375 CTRL > A375 LCT	A375 CTRL > A375 LCT-MCT		A375 vs. WM47 vs. WM3000	2	1-Met-His, 3-Met-His	1	Lys
3-Met-His	1.8748e-05	0.00029059	A375 LCT > A375 CTRL	A375 LCT-MCT > A375 CTRL	HArg	0.0094395	0.041803	A375 CTRL > A375 LCT	A375 CTRL > A375 LCT-MCT		A375 vs. WM3311 vs. WM3000	0		1	Val
Cit	0.0013366	0.014955	A375 LCT > A375 CTRL	A375 LCT-MCT > A375 CTRL	Trp	0.010134	0.041889	A375 CTRL > A375 LCT	A375 CTRL > A375 LCT-MCT		WM47 vs. WM3311 vs. WM3000	0		0
TCA	0.0016478	0.014955	A375 LCT > A375 CTRL	A375 LCT-MCT > A375 CTRL							A375 vs. WM47	2	t4-OH-Pro, TMCA	0
TMCA	0.0021709	0.014955	A375 LCT > A375 CTRL	A375 LCT-MCT > A375 CTRL							A375 vs. WM3311	1	SDMA	0
PAG	0.005281	0.03267	A375 LCT > A375 CTRL	A375 LCT-MCT > A375 CTRL							A375 vs. WM3000	0		1	Trp
SDMA	0.0069633	0.035977	A375 LCT > A375 CTRL	A375 LCT-MCT > A375 CTRL							WM47 vs. WM3311	0		0
t4-OH-Pro	0.0085699	0.040872	A375 LCT > A375 CTRL	A375 LCT-MCT > A375 CTRL							WM47 vs. WM3000	0		0
											WM3311 vs. WM3000	0		1	Thr
WM47 (BRAF V600E) melanoma xenografts - tumor polar metabolites											A375	1	PAG	0
Metabolites significantly increased by LCT and LCT-MCT	p.value	FDR	Fisher's LSD		Metabolites significantly decreased by LCT and LCT-MCT	p.value	FDR	Fisher's LSD			WM47	7	Glu, Carnosine, Gln, Anserine, TDCA, beta-Ala, ProBetaine	0
BABA	1.6684e-19	1.0344e-17	WM47 LCT > WM47 CTRL	WM47 LCT-MCT > WM47 CTRL	HArg	0.00011087	0.00097715	WM47 CTRL > WM47 LCT	WM47 CTRL > WM47 LCT-MCT		WM3311	2	Ind-SO4, Xanthine	0
1-Met-His	5.6071e-10	1.7382e-08	WM47 LCT > WM47 CTRL	WM47 LCT-MCT > WM47 CTRL	Lys	0.0036383	0.018527	WM47 CTRL > WM47 LCT	WM47 CTRL > WM47 LCT-MCT		WM3000	1	5-AVA	11	Leu, Serotonin, Sarcosine, Choline, His, Ala, Phe, Tyr, Hypoxanthine, Pro, Ile
3-Met-His	9.5255e-09	1.9686e-07	WM47 LCT > WM47 CTRL	WM47 LCT-MCT > WM47 CTRL	alpha-AAA	0.010276	0.035395	WM47 CTRL > WM47 LCT	WM47 CTRL > WM47 LCT-MCT
Betaine	2.0083e-07	3.1128e-06	WM47 LCT > WM47 CTRL	WM47 LCT-MCT > WM47 CTRL
Cit	2.8641e-06	3.5515e-05	WM47 LCT > WM47 CTRL	WM47 LCT-MCT > WM47 CTRL
ProBetaine	2.9722e-05	0.00030713	WM47 LCT > WM47 CTRL	WM47 LCT-MCT > WM47 CTRL
TCA	0.00012608	0.00097715	WM47 LCT > WM47 CTRL	WM47 LCT-MCT > WM47 CTRL
TMCA	0.00043163	0.0029734	WM47 LCT > WM47 CTRL	WM47 LCT-MCT > WM47 CTRL
beta-Ala	0.0032552	0.018527	WM47 LCT > WM47 CTRL	WM47 LCT-MCT > WM47 CTRL
TDCA	0.0035828	0.018527	WM47 LCT > WM47 CTRL	WM47 LCT-MCT > WM47 CTRL
Anserine	0.0038847	0.018527	WM47 LCT > WM47 CTRL	WM47 LCT-MCT > WM47 CTRL
t4-OH-Pro	0.0062426	0.027646	WM47 LCT > WM47 CTRL	WM47 LCT-MCT > WM47 CTRL
Gln	0.0095074	0.035022	WM47 LCT > WM47 CTRL	WM47 LCT-MCT > WM47 CTRL
Glu	0.0096028	0.035022	WM47 LCT > WM47 CTRL	WM47 LCT-MCT > WM47 CTRL
Carnosine	0.012206	0.038071	WM47 LCT > WM47 CTRL	WM47 LCT-MCT > WM47 CTRL
WM3311 (BRAF/NRAS/NF1 WT) melanoma xenografts - tumor polar metabolites
Metabolites significantly increased by LCT and LCT-MCT	p.value	FDR	Fisher's LSD		Metabolites significantly decreased by LCT and LCT-MCT	p.value	FDR	Fisher's LSD
BABA	2.8451e-14	1.7639e-12	WM3311 LCT > WM3311 CTRL	WM3311 LCT-MCT > WM3311 CTRL	alpha-AAA	1.8841e-06	3.1696e-05	WM3311 CTRL > WM3311 LCT	WM3311 CTRL > WM3311 LCT-MCT
Betaine	9.1436e-09	2.8345e-07	WM3311 LCT > WM3311 CTRL	WM3311 LCT-MCT > WM3311 CTRL	Val	0.00011053	0.00097901	WM3311 CTRL > WM3311 LCT	WM3311 CTRL > WM3311 LCT-MCT
Ind-SO4	2.0449e-06	3.1696e-05	WM3311 LCT > WM3311 CTRL	WM3311 LCT-MCT > WM3311 CTRL	Thr	0.0017322	0.0097636	WM3311 CTRL > WM3311 LCT	WM3311 CTRL > WM3311 LCT-MCT
Xanthine	3.0108e-05	0.00031111	WM3311 LCT > WM3311 CTRL	WM3311 LCT-MCT > WM3311 CTRL	HArg	0.0029415	0.015198	WM3311 CTRL > WM3311 LCT	WM3311 CTRL > WM3311 LCT-MCT
TCA	0.00078956	0.0054392	WM3311 LCT > WM3311 CTRL	WM3311 LCT-MCT > WM3311 CTRL
SDMA	0.0010129	0.0062799	WM3311 LCT > WM3311 CTRL	WM3311 LCT-MCT > WM3311 CTRL
Cit	0.0090229	0.037294	WM3311 LCT > WM3311 CTRL	WM3311 LCT-MCT > WM3311 CTRL
WM3000 (BRAF/NRAS WT) melanoma xenografts - tumor polar metabolites
Metabolites significantly increased by LCT and LCT-MCT	p.value	FDR	Fisher's LSD		Metabolites significantly decreased by LCT and LCT-MCT	p.value	FDR	Fisher's LSD
BABA	5.9653e-23	3.6985e-21	WM3000 LCT > WM3000 CTRL	WM3000 LCT-MCT > WM3000 CTRL	Lys	1.0996e-12	3.4087e-11	WM3000 CTRL > WM3000 LCT	WM3000 CTRL > WM3000 LCT-MCT
Betaine	4.7008e-10	5.829e-09	WM3000 LCT > WM3000 CTRL	WM3000 LCT-MCT > WM3000 CTRL	Trp	1.6727e-10	3.457e-09	WM3000 CTRL > WM3000 LCT	WM3000 CTRL > WM3000 LCT-MCT
1-Met-His	6.2649e-10	6.4737e-09	WM3000 LCT > WM3000 CTRL	WM3000 LCT-MCT > WM3000 CTRL	Thr	3.4498e-10	5.3472e-09	WM3000 CTRL > WM3000 LCT	WM3000 CTRL > WM3000 LCT-MCT
Cit	0.00012391	0.00054877	WM3000 LCT > WM3000 CTRL	WM3000 LCT-MCT > WM3000 CTRL	Val	1.4105e-09	1.2493e-08	WM3000 CTRL > WM3000 LCT	WM3000 CTRL > WM3000 LCT-MCT
3-Met-His	0.0026577	0.00749	WM3000 LCT > WM3000 CTRL	WM3000 LCT-MCT > WM3000 CTRL	Leu	2.84e-07	2.201e-06	WM3000 CTRL > WM3000 LCT	WM3000 CTRL > WM3000 LCT-MCT
5-AVA	0.0057718	0.015559	WM3000 LCT > WM3000 CTRL	WM3000 LCT-MCT > WM3000 CTRL	Ile	3.7395e-07	2.5761e-06	WM3000 CTRL > WM3000 LCT	WM3000 CTRL > WM3000 LCT-MCT
					HArg	1.6374e-06	1.0152e-05	WM3000 CTRL > WM3000 LCT	WM3000 CTRL > WM3000 LCT-MCT
					Choline	1.8617e-06	1.0493e-05	WM3000 CTRL > WM3000 LCT	WM3000 CTRL > WM3000 LCT-MCT
					Phe	3.8727e-06	2.0009e-05	WM3000 CTRL > WM3000 LCT	WM3000 CTRL > WM3000 LCT-MCT
					Hypoxanthine	8.5556e-06	4.0804e-05	WM3000 CTRL > WM3000 LCT	WM3000 CTRL > WM3000 LCT-MCT
					Ala	0.00022724	0.00093926	WM3000 CTRL > WM3000 LCT	WM3000 CTRL > WM3000 LCT-MCT
					alpha-AAA	0.00074039	0.002869	WM3000 CTRL > WM3000 LCT	WM3000 CTRL > WM3000 LCT-MCT
					His	0.00096947	0.0034257	WM3000 CTRL > WM3000 LCT	WM3000 CTRL > WM3000 LCT-MCT
					Tyr	0.00099455	0.0034257	WM3000 CTRL > WM3000 LCT	WM3000 CTRL > WM3000 LCT-MCT
					Sarcosine	0.0013288	0.0043362	WM3000 CTRL > WM3000 LCT	WM3000 CTRL > WM3000 LCT-MCT
					Serotonin	0.0020665	0.0061012	WM3000 CTRL > WM3000 LCT	WM3000 CTRL > WM3000 LCT-MCT
					Pro	0.014909	0.036974	WM3000 CTRL > WM3000 LCT	WM3000 CTRL > WM3000 LCT-MCT

## Sheet: TableS10_MetPA tumor met.
Table S10: Metabolic pathway analysis (MetPA) results from control vs. ketogenic diet group comparisons of polar metabolites quantified in xenograft tissues of melanoma-bearing mice. Related to Figure 5.
A375 (BRAF V600E) melanoma xenografts - tumor polar metabolites
Input data		MetPA result
Query	HMDB	Pathway	Total Cmpd	Hits	Raw p	-log10(p)	Holm adjust	FDR	Impact
Lysine	HMDB0000182	Glycine, serine and threonine metabolism	33	1	1.6577e-09	8.7805	2.155e-08	1.6127e-08	0.05034
Tryptophan	HMDB0000929	Histidine metabolism	16	1	2.4811e-09	8.6053	2.9774e-08	1.6127e-08	0
Valine	HMDB0000883	Arginine biosynthesis	14	1	0.00024554	3.6099	0.0027009	0.00081176	0.22843
1-Methylhistidine	HMDB0000001	Lysine degradation	25	2	0.00024977	3.6025	0.0027009	0.00081176	0.14085
3-Methylhistidine	HMDB0000479	Primary bile acid biosynthesis	46	1	0.00068603	3.1637	0.0061743	0.0014864	0.00805
alpha-Aminoadipic acid	HMDB0000510	Taurine and hypotaurine metabolism	8	1	0.00068603	3.1637	0.0061743	0.0014864	0
beta-Aminobutyric acid	HMDB0031654	Aminoacyl-tRNA biosynthesis	48	3	0.00094942	3.0225	0.006646	0.0017632	0
Betaine	HMDB0000043	Biotin metabolism	10	1	0.0011068	2.9559	0.006646	0.0017985	0
Citrulline	HMDB0000904	Arginine and proline metabolism	38	1	0.0020302	2.6925	0.010151	0.0023953	0.06099
Homoarginine	HMDB0000670	Tryptophan metabolism	41	1	0.0022525	2.6473	0.010151	0.0023953	0.14305
Phenylacetylglycine	HMDB0000821	Valine, leucine and isoleucine degradation	40	1	0.0023953	2.6206	0.010151	0.0023953	0
Symmetric dimethylarginine	HMDB0003334	Valine, leucine and isoleucine biosynthesis	8	1	0.0023953	2.6206	0.010151	0.0023953	0
trans-4-Hydroxyproline	HMDB0000725	Pantothenate and CoA biosynthesis	19	1	0.0023953	2.6206	0.010151	0.0023953	0
Taurocholic acid	HMDB0000036
Tauromuricholic acid	HMDB0000932
WM47 (BRAF V600E) melanoma xenografts - tumor polar metabolites
Input data		MetPA result
Query	HMDB	Pathway	Total Cmpd	Hits	Raw p	-log10(p)	Holm adjust	FDR	Impact
Glutamine	HMDB0000641	Glycine, serine and threonine metabolism	33	1	3.6478e-08	7.438	7.6605e-07	7.6605e-07	0.05034
Glutamate	HMDB0000148	Arginine biosynthesis	14	3	5.1311e-06	5.2898	0.00010262	5.3877e-05	0.34518
Lysine	HMDB0000182	Primary bile acid biosynthesis	46	1	5.5781e-05	4.2535	0.0010598	0.00029285	0.00805
1-Methylhistidine	HMDB0000001	Taurine and hypotaurine metabolism	8	1	5.5781e-05	4.2535	0.0010598	0.00029285	0
3-Methylhistidine	HMDB0000479	Aminoacyl-tRNA biosynthesis	48	3	7.0031e-05	4.1547	0.0011905	0.00029413	0
alpha-Aminoadipic acid	HMDB0000510	Lysine degradation	25	2	0.00039976	3.3982	0.0063961	0.0013323	0.14085
Anserine	HMDB0000194	Histidine metabolism	16	4	0.00044409	3.3525	0.0066613	0.0013323	0.13934
beta-Aminobutyric acid	HMDB0031654	Pyrimidine metabolism	39	2	0.00063148	3.1996	0.0088408	0.0014587	0
Betaine	HMDB0000043	Biotin metabolism	10	1	0.00070446	3.1521	0.0091579	0.0014587	0
Carnosine	HMDB0000033	Pantothenate and CoA biosynthesis	19	1	0.00084808	3.0716	0.010177	0.0014587	0.02143
Citrulline	HMDB0000904	Propanoate metabolism	23	1	0.00084808	3.0716	0.010177	0.0014587	0
Homoarginine	HMDB0000670	beta-Alanine metabolism	21	3	0.00091803	3.0371	0.010177	0.0014587	0.45522
Proline Betaine	HMDB0004827	D-Glutamine and D-glutamate metabolism	6	2	0.0011114	2.9541	0.010177	0.0014587	0.5
trans-4-Hydroxyproline	HMDB0000725	Alanine, aspartate and glutamate metabolism	28	2	0.0011114	2.9541	0.010177	0.0014587	0.3109
Taurocholic acid	HMDB0000036	Glyoxylate and dicarboxylate metabolism	32	2	0.0011114	2.9541	0.010177	0.0014587	0
Taurodeoxycholic acid	HMDB0000896	Nitrogen metabolism	6	2	0.0011114	2.9541	0.010177	0.0014587	0
Tauromuricholic acid	HMDB0000932	Arginine and proline metabolism	38	2	0.0011827	2.9271	0.010177	0.001461	0.14699
beta-Alanine	HMDB0000056	Glutathione metabolism	28	1	0.0020503	2.6882	0.010177	0.0021528	0.01966
		Butanoate metabolism	15	1	0.0020503	2.6882	0.010177	0.0021528	0
		Porphyrin and chlorophyll metabolism	30	1	0.0020503	2.6882	0.010177	0.0021528	0
		Purine metabolism	65	1	0.0022488	2.648	0.010177	0.0022488	0
WM3311 (BRAF/NRAS(NF1 WT) melanoma xenografts - tumor polar metabolites
Input data		MetPA result
Query	HMDB	Pathway	Total Cmpd	Hits	Raw p	-log10(p)	Holm adjust	FDR	Impact
Threonine	HMDB0000167	Glycine, serine and threonine metabolism	33	2	1.5144e-10	9.8198	1.5144e-09	1.5144e-09	0.05034
Valine	HMDB0000883	Lysine degradation	25	1	2.2949e-07	6.6392	2.0654e-06	1.1474e-06	0.14085
alpha-Aminoadipic acid	HMDB0000510	Valine, leucine and isoleucine degradation	40	1	1.9855e-05	4.7021	0.00015884	4.9638e-05	0
beta-Aminobutyric acid	HMDB0031654	Pantothenate and CoA biosynthesis	19	1	1.9855e-05	4.7021	0.00015884	4.9638e-05	0
Betaine	HMDB0000043	Valine, leucine and isoleucine biosynthesis	8	2	3.7035e-05	4.4314	0.00022221	6.1725e-05	0
Citrulline	HMDB0000904	Aminoacyl-tRNA biosynthesis	48	2	3.7035e-05	4.4314	0.00022221	6.1725e-05	0
Homoarginine	HMDB0000670	Primary bile acid biosynthesis	46	1	0.00017724	3.7514	0.00070896	0.00022155	0.00805
Symmetric dimethylarginine	HMDB0003334	Taurine and hypotaurine metabolism	8	1	0.00017724	3.7514	0.00070896	0.00022155	0
Taurocholic acid	HMDB0000036	Purine metabolism	65	1	0.00081624	3.0882	0.0016325	0.00090693	0.01217
Indoxyl sulfate	HMDB0000682	Arginine biosynthesis	14	1	0.0032135	2.493	0.0032135	0.0032135	0.22843
Xanthine	HMDB0000292
WM3000 (BRAF/NRAS WT) melanoma xenografts - tumor polar metabolites
Input data		MetPA result
Query	HMDB	Pathway	Total Cmpd	Hits	Raw p	-log10(p)	Holm adjust	FDR	Impact
Alanine	HMDB0000161	Biotin metabolism	10	1	7.3347e-14	13.135	1.4669e-12	1.1868e-12	0
Histidine	HMDB0000177	Valine, leucine and isoleucine biosynthesis	8	4	1.1868e-13	12.926	2.2549e-12	1.1868e-12	0
Isoleucine	HMDB0000172	Aminoacyl-tRNA biosynthesis	48	11	4.4894e-13	12.348	8.0809e-12	2.9929e-12	0
Leucine	HMDB0000687	Histidine metabolism	16	2	1.1781e-11	10.929	2.0027e-10	5.8903e-11	0.22131
Lysine	HMDB0000182	Glycine, serine and threonine metabolism	33	4	1.2419e-10	9.9059	1.987e-09	4.9674e-10	0.14327
Phenylalanine	HMDB0000159	Pantothenate and CoA biosynthesis	19	1	1.986e-10	9.702	2.979e-09	6.62e-10	0
Proline	HMDB0000162	Valine, leucine and isoleucine degradation	40	3	6.1711e-10	9.2096	8.6396e-09	1.7632e-09	0
Threonine	HMDB0000167	Lysine degradation	25	2	1.8473e-09	8.7335	2.4015e-08	4.6182e-09	0.14085
Tryptophan	HMDB0000929	Tryptophan metabolism	41	2	3.8108e-07	6.419	4.573e-06	8.4684e-07	0.24798
Tyrosine	HMDB0000158	Glycerophospholipid metabolism	36	1	8.5216e-07	6.0695	9.3737e-06	1.5798e-06	0.02582
Valine	HMDB0000883	Phenylalanine, tyrosine and tryptophan biosynthesis	4	2	9.4785e-07	6.0233	9.4785e-06	1.5798e-06	1
1-Methylhistidine	HMDB0000001	Phenylalanine metabolism	10	2	9.4785e-07	6.0233	9.4785e-06	1.5798e-06	0.35714
3-Methylhistidine	HMDB0000479	Purine metabolism	65	1	1.6157e-05	4.7917	0.00012925	2.4856e-05	0.01651
5-Aminovaleric acid	HMDB0003355	Arginine biosynthesis	14	1	2.6574e-05	4.5755	0.00018602	3.7963e-05	0.22843
alpha-Aminoadipic acid	HMDB0000510	Alanine, aspartate and glutamate metabolism	28	1	5.0755e-05	4.2945	0.00030453	6.3444e-05	0
beta-Aminobutyric acid	HMDB0031654	Selenocompound metabolism	20	1	5.0755e-05	4.2945	0.00030453	6.3444e-05	0
Betaine	HMDB0000043	Tyrosine metabolism	42	1	0.00020582	3.6865	0.00082329	0.00022869	0.13972
Citrulline	HMDB0000904	Ubiquinone and other terpenoid-quinone biosynthesis	9	1	0.00020582	3.6865	0.00082329	0.00022869	0
Homoarginine	HMDB0000670	beta-Alanine metabolism	21	1	0.00032313	3.4906	0.00082329	0.00034014	0
Sarcosine	HMDB0000271	Arginine and proline metabolism	38	1	0.0035442	2.4505	0.0035442	0.0035442	0.0778
Serotonin	HMDB0000259
Hypoxanthine	HMDB0000157
Choline	HMDB0000097

[truncated: 6 more sheets: TableS11_quantified plasma lip., TableS12_anova plasma lip., TableS13_filtering plasma lip., TableS14_quantified tumor lip., TableS15_anova tumor lip., TableS16_filtering tumor lip.]
